# Supplementary material for: YTHDF1 Promotes Cyclin B1 Translation through m6A Modulation and Contributes to the Poor Prognosis of Lung Adenocarcinoma with KRAS/TP53 Co-Mutation
Source: Cells. 2021 Jul 2;10(7):1669. doi: 10.3390/cells10071669 (PMC8305181; doi:10.3390/cells10071669)
Supplement: Supplementary file 1 [file cells-10-01669-s001.zip]

Archive with 1 entries (1 files):
- cells-1216862-supplementary.xlsx
