# Supplementary material for: YTHDF1 Promotes Cyclin B1 Translation through m6A Modulation and Contributes to the Poor Prognosis of Lung Adenocarcinoma with KRAS/TP53 Co-Mutation
Source: Cells. 2021 Jul 2;10(7):1669. doi: 10.3390/cells10071669 (PMC8305181; doi:10.3390/cells10071669)
Supplement: Supplementary file 1 [file cells-10-01669-s001.zip › cells-1216862-supplementary.xlsx]

## Sheet: table S1
Table S1.Lung adenocarcinoma cohort divided into the four mutation types
ID	group
TCGA-38-4627	EGFR-mut
TCGA-38-4628	EGFR-mut
TCGA-44-2661	EGFR-mut
TCGA-49-4494	EGFR-mut
TCGA-49-4501	EGFR-mut
TCGA-49-6743	EGFR-mut
TCGA-55-6981	EGFR-mut
TCGA-55-8206	EGFR-mut
TCGA-67-6217	EGFR-mut
TCGA-75-6212	EGFR-mut
TCGA-75-7025	EGFR-mut
TCGA-78-7158	EGFR-mut
TCGA-86-8668	EGFR-mut
TCGA-91-6835	EGFR-mut
TCGA-97-8171	EGFR-mut
TCGA-97-8177	EGFR-mut
TCGA-97-8552	EGFR-mut
TCGA-97-A4M6	EGFR-mut
TCGA-97-A4M7	EGFR-mut
TCGA-J2-8192	EGFR-mut
TCGA-L9-A50W	EGFR-mut
TCGA-MP-A4SW	EGFR-mut
TCGA-MP-A4T6	EGFR-mut
TCGA-05-4417	KRAS/STK11-mut
TCGA-35-3615	KRAS/STK11-mut
TCGA-44-6776	KRAS/STK11-mut
TCGA-44-7671	KRAS/STK11-mut
TCGA-44-A47F	KRAS/STK11-mut
TCGA-53-7813	KRAS/STK11-mut
TCGA-55-6970	KRAS/STK11-mut
TCGA-55-8203	KRAS/STK11-mut
TCGA-55-8299	KRAS/STK11-mut
TCGA-55-8508	KRAS/STK11-mut
TCGA-55-8615	KRAS/STK11-mut
TCGA-62-A46S	KRAS/STK11-mut
TCGA-67-3774	KRAS/STK11-mut
TCGA-73-4677	KRAS/STK11-mut
TCGA-73-7498	KRAS/STK11-mut
TCGA-78-7148	KRAS/STK11-mut
TCGA-78-7160	KRAS/STK11-mut
TCGA-78-7161	KRAS/STK11-mut
TCGA-78-7166	KRAS/STK11-mut
TCGA-80-5608	KRAS/STK11-mut
TCGA-86-7713	KRAS/STK11-mut
TCGA-86-8054	KRAS/STK11-mut
TCGA-86-8359	KRAS/STK11-mut
TCGA-95-A4VP	KRAS/STK11-mut
TCGA-99-8032	KRAS/STK11-mut
TCGA-J2-8194	KRAS/STK11-mut
TCGA-MP-A4TD	KRAS/STK11-mut
TCGA-MP-A4TE	KRAS/STK11-mut
TCGA-NJ-A4YP	KRAS/STK11-mut
TCGA-NJ-A55O	KRAS/STK11-mut
TCGA-NJ-A55R	KRAS/STK11-mut
TCGA-05-4427	KRAS/TP53-mut
TCGA-05-4433	KRAS/TP53-mut
TCGA-44-3917	KRAS/TP53-mut
TCGA-44-6145	KRAS/TP53-mut
TCGA-44-7661	KRAS/TP53-mut
TCGA-44-8117	KRAS/TP53-mut
TCGA-49-4505	KRAS/TP53-mut
TCGA-49-AARQ	KRAS/TP53-mut
TCGA-55-6975	KRAS/TP53-mut
TCGA-55-7283	KRAS/TP53-mut
TCGA-55-7576	KRAS/TP53-mut
TCGA-55-7726	KRAS/TP53-mut
TCGA-55-7907	KRAS/TP53-mut
TCGA-55-7910	KRAS/TP53-mut
TCGA-55-7911	KRAS/TP53-mut
TCGA-55-7914	KRAS/TP53-mut
TCGA-55-8094	KRAS/TP53-mut
TCGA-55-8302	KRAS/TP53-mut
TCGA-55-8514	KRAS/TP53-mut
TCGA-62-A46R	KRAS/TP53-mut
TCGA-64-5775	KRAS/TP53-mut
TCGA-64-5778	KRAS/TP53-mut
TCGA-69-7974	KRAS/TP53-mut
TCGA-69-7978	KRAS/TP53-mut
TCGA-69-7980	KRAS/TP53-mut
TCGA-78-7145	KRAS/TP53-mut
TCGA-78-7540	KRAS/TP53-mut
TCGA-83-5908	KRAS/TP53-mut
TCGA-86-8056	KRAS/TP53-mut
TCGA-91-6836	KRAS/TP53-mut
TCGA-93-8067	KRAS/TP53-mut
TCGA-93-A4JO	KRAS/TP53-mut
TCGA-95-7562	KRAS/TP53-mut
TCGA-95-7567	KRAS/TP53-mut
TCGA-97-7554	KRAS/TP53-mut
TCGA-97-7938	KRAS/TP53-mut
TCGA-99-8025	KRAS/TP53-mut
TCGA-99-8028	KRAS/TP53-mut
TCGA-99-8033	KRAS/TP53-mut
TCGA-MN-A4N5	KRAS/TP53-mut
TCGA-MP-A4T4	KRAS/TP53-mut
TCGA-MP-A4TF	KRAS/TP53-mut
TCGA-MP-A4TI	KRAS/TP53-mut
TCGA-MP-A4TK	KRAS/TP53-mut
TCGA-05-4244	KRAS-mut
TCGA-05-4249	KRAS-mut
TCGA-05-4250	KRAS-mut
TCGA-05-4390	KRAS-mut
TCGA-05-4418	KRAS-mut
TCGA-44-6146	KRAS-mut
TCGA-44-7672	KRAS-mut
TCGA-44-A47A	KRAS-mut
TCGA-49-4506	KRAS-mut
TCGA-49-4510	KRAS-mut
TCGA-49-AARO	KRAS-mut
TCGA-50-5051	KRAS-mut
TCGA-50-5932	KRAS-mut
TCGA-50-5936	KRAS-mut
TCGA-50-5941	KRAS-mut
TCGA-50-8459	KRAS-mut
TCGA-55-1595	KRAS-mut
TCGA-55-6642	KRAS-mut
TCGA-55-6983	KRAS-mut
TCGA-55-6984	KRAS-mut
TCGA-55-7281	KRAS-mut
TCGA-55-7284	KRAS-mut
TCGA-55-7725	KRAS-mut
TCGA-55-7728	KRAS-mut
TCGA-55-7815	KRAS-mut
TCGA-55-8090	KRAS-mut
TCGA-55-8097	KRAS-mut
TCGA-55-8207	KRAS-mut
TCGA-55-8512	KRAS-mut
TCGA-55-A490	KRAS-mut
TCGA-55-A494	KRAS-mut
TCGA-62-8398	KRAS-mut
TCGA-64-5774	KRAS-mut
TCGA-64-5815	KRAS-mut
TCGA-67-3773	KRAS-mut
TCGA-67-4679	KRAS-mut
TCGA-69-7973	KRAS-mut
TCGA-69-8253	KRAS-mut
TCGA-69-8254	KRAS-mut
TCGA-73-4662	KRAS-mut
TCGA-75-5126	KRAS-mut
TCGA-75-6206	KRAS-mut
TCGA-75-7027	KRAS-mut
TCGA-75-7030	KRAS-mut
TCGA-78-7167	KRAS-mut
TCGA-78-7539	KRAS-mut
TCGA-78-8655	KRAS-mut
TCGA-86-7953	KRAS-mut
TCGA-86-8076	KRAS-mut
TCGA-86-8674	KRAS-mut
TCGA-86-A456	KRAS-mut
TCGA-91-6828	KRAS-mut
TCGA-91-6849	KRAS-mut
TCGA-93-7347	KRAS-mut
TCGA-95-A4VK	KRAS-mut
TCGA-95-A4VN	KRAS-mut
TCGA-97-7941	KRAS-mut
TCGA-97-8176	KRAS-mut
TCGA-97-A4M0	KRAS-mut
TCGA-97-A4M5	KRAS-mut
TCGA-J2-A4AG	KRAS-mut
TCGA-L9-A443	KRAS-mut
TCGA-MP-A4SY	KRAS-mut
TCGA-MP-A4T7	KRAS-mut
TCGA-MP-A4T8	KRAS-mut
TCGA-NJ-A4YG	KRAS-mut
TCGA-NJ-A4YI	KRAS-mut
TCGA-44-8119	STK11-mut
TCGA-49-4507	STK11-mut
TCGA-50-5072	STK11-mut
TCGA-50-7109	STK11-mut
TCGA-55-A492	STK11-mut
TCGA-62-A46P	STK11-mut
TCGA-62-A470	STK11-mut
TCGA-69-7763	STK11-mut
TCGA-73-4659	STK11-mut
TCGA-75-6203	STK11-mut
TCGA-78-7152	STK11-mut
TCGA-78-7156	STK11-mut
TCGA-78-7159	STK11-mut
TCGA-86-8281	STK11-mut
TCGA-91-7771	STK11-mut
TCGA-97-A4M3	STK11-mut
TCGA-05-4382	TP53/EGFR-mut
TCGA-05-4402	TP53/EGFR-mut
TCGA-05-4410	TP53/EGFR-mut
TCGA-05-5423	TP53/EGFR-mut
TCGA-38-4629	TP53/EGFR-mut
TCGA-38-6178	TP53/EGFR-mut
TCGA-44-5645	TP53/EGFR-mut
TCGA-44-6147	TP53/EGFR-mut
TCGA-44-A4SU	TP53/EGFR-mut
TCGA-49-4490	TP53/EGFR-mut
TCGA-50-5066	TP53/EGFR-mut
TCGA-50-5933	TP53/EGFR-mut
TCGA-50-5944	TP53/EGFR-mut
TCGA-50-6591	TP53/EGFR-mut
TCGA-50-6595	TP53/EGFR-mut
TCGA-50-6673	TP53/EGFR-mut
TCGA-55-6968	TP53/EGFR-mut
TCGA-55-6980	TP53/EGFR-mut
TCGA-55-7570	TP53/EGFR-mut
TCGA-55-7573	TP53/EGFR-mut
TCGA-55-8096	TP53/EGFR-mut
TCGA-55-8506	TP53/EGFR-mut
TCGA-55-A48Z	TP53/EGFR-mut
TCGA-55-A57B	TP53/EGFR-mut
TCGA-62-8394	TP53/EGFR-mut
TCGA-62-8402	TP53/EGFR-mut
TCGA-62-A46U	TP53/EGFR-mut
TCGA-64-1681	TP53/EGFR-mut
TCGA-67-3770	TP53/EGFR-mut
TCGA-67-3771	TP53/EGFR-mut
TCGA-69-7760	TP53/EGFR-mut
TCGA-69-7765	TP53/EGFR-mut
TCGA-71-8520	TP53/EGFR-mut
TCGA-75-6207	TP53/EGFR-mut
TCGA-78-7147	TP53/EGFR-mut
TCGA-78-7155	TP53/EGFR-mut
TCGA-86-8055	TP53/EGFR-mut
TCGA-86-8074	TP53/EGFR-mut
TCGA-86-8075	TP53/EGFR-mut
TCGA-86-A4P7	TP53/EGFR-mut
TCGA-93-A4JP	TP53/EGFR-mut
TCGA-95-7947	TP53/EGFR-mut
TCGA-97-8172	TP53/EGFR-mut
TCGA-97-8547	TP53/EGFR-mut
TCGA-97-A4M1	TP53/EGFR-mut
TCGA-MP-A4T9	TP53/EGFR-mut
TCGA-05-5425	TP53/STK11-mut
TCGA-44-6779	TP53/STK11-mut
TCGA-44-7669	TP53/STK11-mut
TCGA-44-8120	TP53/STK11-mut
TCGA-44-A479	TP53/STK11-mut
TCGA-49-4487	TP53/STK11-mut
TCGA-49-AAR0	TP53/STK11-mut
TCGA-50-5939	TP53/STK11-mut
TCGA-55-1596	TP53/STK11-mut
TCGA-55-7574	TP53/STK11-mut
TCGA-55-7913	TP53/STK11-mut
TCGA-55-8092	TP53/STK11-mut
TCGA-55-8507	TP53/STK11-mut
TCGA-73-A9RS	TP53/STK11-mut
TCGA-75-5146	TP53/STK11-mut
TCGA-75-7031	TP53/STK11-mut
TCGA-78-7220	TP53/STK11-mut
TCGA-78-7535	TP53/STK11-mut
TCGA-L9-A8F4	TP53/STK11-mut
TCGA-NJ-A4YF	TP53/STK11-mut
TCGA-05-4384	TP53-mut
TCGA-05-4396	TP53-mut
TCGA-05-4397	TP53-mut
TCGA-05-4398	TP53-mut
TCGA-05-4405	TP53-mut
TCGA-05-4420	TP53-mut
TCGA-05-4424	TP53-mut
TCGA-05-4426	TP53-mut
TCGA-05-4430	TP53-mut
TCGA-05-4432	TP53-mut
TCGA-05-5428	TP53-mut
TCGA-35-4122	TP53-mut
TCGA-35-4123	TP53-mut
TCGA-35-5375	TP53-mut
TCGA-38-4630	TP53-mut
TCGA-38-4632	TP53-mut
TCGA-44-2656	TP53-mut
TCGA-44-2659	TP53-mut
TCGA-44-2662	TP53-mut
TCGA-44-2668	TP53-mut
TCGA-44-3396	TP53-mut
TCGA-44-3918	TP53-mut
TCGA-44-5644	TP53-mut
TCGA-44-6774	TP53-mut
TCGA-44-6775	TP53-mut
TCGA-44-6777	TP53-mut
TCGA-44-6778	TP53-mut
TCGA-44-7660	TP53-mut
TCGA-44-7662	TP53-mut
TCGA-44-7667	TP53-mut
TCGA-44-7670	TP53-mut
TCGA-44-A47G	TP53-mut
TCGA-44-A4SS	TP53-mut
TCGA-49-4488	TP53-mut
TCGA-49-4514	TP53-mut
TCGA-49-6767	TP53-mut
TCGA-49-AAQV	TP53-mut
TCGA-49-AAR3	TP53-mut
TCGA-49-AAR4	TP53-mut
TCGA-49-AAR9	TP53-mut
TCGA-49-AARE	TP53-mut
TCGA-49-AARN	TP53-mut
TCGA-50-5045	TP53-mut
TCGA-50-5049	TP53-mut
TCGA-50-5068	TP53-mut
TCGA-50-5930	TP53-mut
TCGA-50-5931	TP53-mut
TCGA-50-5946	TP53-mut
TCGA-50-6590	TP53-mut
TCGA-50-6592	TP53-mut
TCGA-50-6593	TP53-mut
TCGA-50-6594	TP53-mut
TCGA-50-8460	TP53-mut
TCGA-53-7624	TP53-mut
TCGA-53-7626	TP53-mut
TCGA-53-A4EZ	TP53-mut
TCGA-55-1592	TP53-mut
TCGA-55-1594	TP53-mut
TCGA-55-5899	TP53-mut
TCGA-55-6712	TP53-mut
TCGA-55-6969	TP53-mut
TCGA-55-6979	TP53-mut
TCGA-55-6985	TP53-mut
TCGA-55-7227	TP53-mut
TCGA-55-7727	TP53-mut
TCGA-55-7903	TP53-mut
TCGA-55-7994	TP53-mut
TCGA-55-7995	TP53-mut
TCGA-55-8085	TP53-mut
TCGA-55-8089	TP53-mut
TCGA-55-8204	TP53-mut
TCGA-55-8205	TP53-mut
TCGA-55-8208	TP53-mut
TCGA-55-8301	TP53-mut
TCGA-55-8510	TP53-mut
TCGA-55-8511	TP53-mut
TCGA-55-8614	TP53-mut
TCGA-55-8620	TP53-mut
TCGA-55-A48X	TP53-mut
TCGA-55-A491	TP53-mut
TCGA-55-A493	TP53-mut
TCGA-55-A4DF	TP53-mut
TCGA-55-A4DG	TP53-mut
TCGA-62-8399	TP53-mut
TCGA-62-A46O	TP53-mut
TCGA-62-A46Y	TP53-mut
TCGA-62-A471	TP53-mut
TCGA-62-A472	TP53-mut
TCGA-64-1676	TP53-mut
TCGA-64-1679	TP53-mut
TCGA-69-7979	TP53-mut
TCGA-69-8255	TP53-mut
TCGA-69-A59K	TP53-mut
TCGA-73-4666	TP53-mut
TCGA-73-4676	TP53-mut
TCGA-73-7499	TP53-mut
TCGA-75-5125	TP53-mut
TCGA-75-5147	TP53-mut
TCGA-75-6211	TP53-mut
TCGA-75-6214	TP53-mut
TCGA-78-7146	TP53-mut
TCGA-78-7149	TP53-mut
TCGA-78-7150	TP53-mut
TCGA-78-7154	TP53-mut
TCGA-78-7536	TP53-mut
TCGA-78-7542	TP53-mut
TCGA-78-8640	TP53-mut
TCGA-78-8660	TP53-mut
TCGA-78-8662	TP53-mut
TCGA-86-6851	TP53-mut
TCGA-86-7701	TP53-mut
TCGA-86-7711	TP53-mut
TCGA-86-7954	TP53-mut
TCGA-86-8073	TP53-mut
TCGA-86-8279	TP53-mut
TCGA-86-8358	TP53-mut
TCGA-86-8585	TP53-mut
TCGA-86-8672	TP53-mut
TCGA-86-8673	TP53-mut
TCGA-91-6831	TP53-mut
TCGA-91-6840	TP53-mut
TCGA-91-6847	TP53-mut
TCGA-91-6848	TP53-mut
TCGA-91-8499	TP53-mut
TCGA-91-A4BC	TP53-mut
TCGA-93-A4JN	TP53-mut
TCGA-95-7043	TP53-mut
TCGA-95-7944	TP53-mut
TCGA-95-8039	TP53-mut
TCGA-95-8494	TP53-mut
TCGA-97-7553	TP53-mut
TCGA-97-7937	TP53-mut
TCGA-97-8175	TP53-mut
TCGA-97-A4LX	TP53-mut
TCGA-99-7458	TP53-mut
TCGA-J2-A4AD	TP53-mut
TCGA-L4-A4E5	TP53-mut
TCGA-L9-A444	TP53-mut
TCGA-L9-A5IP	TP53-mut
TCGA-L9-A743	TP53-mut
TCGA-L9-A7SV	TP53-mut
TCGA-MN-A4N1	TP53-mut
TCGA-MN-A4N4	TP53-mut
TCGA-MP-A4SV	TP53-mut
TCGA-MP-A4TA	TP53-mut
TCGA-MP-A4TC	TP53-mut
TCGA-O1-A52J	TP53-mut
TCGA-05-4389	Wild-type
TCGA-05-4403	Wild-type
TCGA-05-4422	Wild-type
TCGA-05-4425	Wild-type
TCGA-05-4434	Wild-type
TCGA-05-5420	Wild-type
TCGA-05-5429	Wild-type
TCGA-05-5715	Wild-type
TCGA-38-4625	Wild-type
TCGA-38-4626	Wild-type
TCGA-38-4631	Wild-type
TCGA-38-7271	Wild-type
TCGA-38-A44F	Wild-type
TCGA-44-2655	Wild-type
TCGA-44-2657	Wild-type
TCGA-44-2665	Wild-type
TCGA-44-2666	Wild-type
TCGA-44-3398	Wild-type
TCGA-44-3919	Wild-type
TCGA-44-4112	Wild-type
TCGA-44-5643	Wild-type
TCGA-44-6148	Wild-type
TCGA-44-7659	Wild-type
TCGA-44-A47B	Wild-type
TCGA-49-4486	Wild-type
TCGA-49-4512	Wild-type
TCGA-49-6742	Wild-type
TCGA-49-6744	Wild-type
TCGA-49-6745	Wild-type
TCGA-49-6761	Wild-type
TCGA-49-AAR2	Wild-type
TCGA-49-AARR	Wild-type
TCGA-50-5044	Wild-type
TCGA-50-5055	Wild-type
TCGA-50-5935	Wild-type
TCGA-50-5942	Wild-type
TCGA-50-6597	Wild-type
TCGA-50-8457	Wild-type
TCGA-55-6543	Wild-type
TCGA-55-6971	Wild-type
TCGA-55-6972	Wild-type
TCGA-55-6978	Wild-type
TCGA-55-6982	Wild-type
TCGA-55-6986	Wild-type
TCGA-55-6987	Wild-type
TCGA-55-7724	Wild-type
TCGA-55-7816	Wild-type
TCGA-55-8087	Wild-type
TCGA-55-8091	Wild-type
TCGA-55-8505	Wild-type
TCGA-55-8513	Wild-type
TCGA-55-8619	Wild-type
TCGA-55-8621	Wild-type
TCGA-55-A48Y	Wild-type
TCGA-62-8395	Wild-type
TCGA-62-8397	Wild-type
TCGA-62-A46V	Wild-type
TCGA-64-1680	Wild-type
TCGA-64-5779	Wild-type
TCGA-64-5781	Wild-type
TCGA-67-6215	Wild-type
TCGA-67-6216	Wild-type
TCGA-69-7761	Wild-type
TCGA-69-7764	Wild-type
TCGA-71-6725	Wild-type
TCGA-73-4658	Wild-type
TCGA-73-4668	Wild-type
TCGA-73-4675	Wild-type
TCGA-75-5122	Wild-type
TCGA-75-6205	Wild-type
TCGA-78-7153	Wild-type
TCGA-78-7162	Wild-type
TCGA-78-7163	Wild-type
TCGA-78-7537	Wild-type
TCGA-78-7633	Wild-type
TCGA-78-8648	Wild-type
TCGA-80-5607	Wild-type
TCGA-80-5611	Wild-type
TCGA-86-6562	Wild-type
TCGA-86-7714	Wild-type
TCGA-86-7955	Wild-type
TCGA-86-8278	Wild-type
TCGA-86-8669	Wild-type
TCGA-86-8671	Wild-type
TCGA-86-A4P8	Wild-type
TCGA-91-6829	Wild-type
TCGA-91-6830	Wild-type
TCGA-91-8496	Wild-type
TCGA-91-8497	Wild-type
TCGA-91-A4BD	Wild-type
TCGA-93-7348	Wild-type
TCGA-93-A4JQ	Wild-type
TCGA-95-7948	Wild-type
TCGA-97-7546	Wild-type
TCGA-97-7547	Wild-type
TCGA-97-7552	Wild-type
TCGA-97-8174	Wild-type
TCGA-97-A4M2	Wild-type
TCGA-99-AA5R	Wild-type
TCGA-J2-A4AE	Wild-type
TCGA-L4-A4E6	Wild-type
TCGA-MP-A4T2	Wild-type
TCGA-MP-A4TH	Wild-type
TCGA-MP-A4TJ	Wild-type
TCGA-MP-A5C7	Wild-type
TCGA-NJ-A4YQ	Wild-type
TCGA-NJ-A55A	Wild-type
TCGA-NJ-A7XG	Wild-type
TCGA-S2-AA1A	Wild-type

## Sheet: table S2
Table2 Different types of mutations in LUAD samples in TCGA
Mutation group	cases
Wild type	109
KRAS-mut	67
TP53-mut	147
KRAS/TP53-mut	44
TP53/EGFR-mut	46
KRAS/STK11-mut	31
EGFR-mut	23
STK11-mut	16
STK11/TP53-mut	20
normal	59
all cancer	503

## Sheet: table S3
Table S3.The protein expression level of 237 proteins in TCPA database
ID	TCGA-44-2657-01A-21-2190-20	TCGA-64-1676-01A-21-2190-20	TCGA-44-3919-01A-11-2190-20	TCGA-55-1592-01A-21-2190-20	TCGA-38-4627-01A-21-2190-20	TCGA-49-4507-01A-21-2190-20	TCGA-05-4405-01A-22-2190-20	TCGA-05-4430-01A-11-2190-20	TCGA-50-5072-01A-22-2190-20	TCGA-73-4658-01A-21-2190-20	TCGA-44-2664-01A-21-2190-20	TCGA-64-1677-01A-21-2190-20	TCGA-44-4112-01A-21-2190-20	TCGA-55-1594-01A-21-2190-20	TCGA-49-4486-01A-21-2190-20	TCGA-49-4510-01A-21-2190-20	TCGA-05-4410-01A-22-2190-20	TCGA-05-4434-01A-21-2190-20	TCGA-35-5375-01A-21-2190-20	TCGA-73-4659-01A-21-2190-20	TCGA-44-2665-01A-21-2190-20	TCGA-64-1678-01A-21-2190-20	TCGA-35-4122-01A-21-2190-20	TCGA-55-1596-01A-21-2190-20	TCGA-49-4487-01A-22-2190-20	TCGA-49-4512-01A-22-2190-20	TCGA-05-4417-01A-23-2190-20	TCGA-75-5122-01A-21-2190-20	TCGA-05-5425-01A-11-2190-20	TCGA-73-4670-01A-21-2190-20	TCGA-44-2668-01A-21-2190-20	TCGA-64-1681-01A-21-2190-20	TCGA-35-4123-01A-21-2190-20	TCGA-44-3396-01A-31-2190-20	TCGA-49-4488-01A-21-2190-20	TCGA-49-4514-01A-22-2190-20	TCGA-05-4418-01A-21-2190-20	TCGA-75-5125-01A-21-2190-20	TCGA-05-5420-01A-21-2190-20	TCGA-73-4675-01A-21-2190-20	TCGA-44-2656-01A-11-2190-20	TCGA-35-3615-01A-21-2190-20	TCGA-05-4244-01A-21-2190-20	TCGA-44-3398-01A-31-2190-20	TCGA-49-4494-01A-21-2190-20	TCGA-05-4396-01A-22-2190-20	TCGA-05-4420-01A-21-2190-20	TCGA-50-5049-01A-21-2190-20	TCGA-05-5423-01A-21-2190-20
X1433EPSILON	-0.19331	-0.12756	-0.33843	-0.33278	-0.096924	-0.22579	-0.33363	-0.40577	-0.20783	-0.14293	-0.31083	-0.046845	-0.26561	-0.24861	0.009375	-0.23401	-0.27735	-0.28363	-0.11126	-0.19643	-0.19703	-0.057106	-0.15251	-0.27363	-0.035519	-0.068376	-0.15261	-0.091202	-0.071016	0.072315	-0.020678	-0.16193	-0.20431	-0.15368	-0.18826	0.08883	-0.16775	-0.28497	-0.29848	-0.13725	0.14444	-0.21624	-0.30457	-0.17558	-0.13073	-0.21952	-0.14889	-0.2069	-0.15745
X4EBP1	-0.40308	0.12614	-0.61723	-0.12481	-0.41954	-0.19481	-0.65705	-0.38853	-0.044918	-0.060496	-0.51839	0.18107	0.18522	-0.1581	-0.84218	-0.58436	-0.83746	-0.46985	0.29742	-0.55785	-0.088557	-0.1488	0.42278	-0.41897	-0.383	-0.35787	0.11318	-0.34065	-0.4373	0.37915	0.47343	-0.66859	0.1851	0.62318	-0.72523	0.74123	-0.36197	-0.087131	-0.86067	-0.63832	-0.5692	-0.95875	-0.65859	-0.61142	-0.057762	-0.56839	0.1955	-0.47788	-0.84132
X4EBP1_pS65	-0.147	-0.11813	-0.2115	-0.034797	-0.23534	-0.036279	-0.28949	-0.15161	-0.30957	-0.31087	-0.086042	-0.092919	0.10547	0.34639	-0.31859	-0.053721	-0.054096	-0.099313	-0.55469	-0.24882	-0.046913	0.035091	-0.35184	0.13854	0.085869	-0.24298	0.055524	-0.092692	-0.263	0.21974	0.27852	-0.42062	-0.19833	0.12845	0.057571	0.26319	-0.11811	-0.098564	-0.28762	-0.10158	-0.13877	-0.33841	-0.14624	-0.32	-0.1065	0.19062	0.015367	-0.15721	-0.3546
X4EBP1_pT37T46	0.31653	-0.46563	0.63458	0.89329	-0.33573	0.41296	0.39119	0.48248	-0.35703	-0.60481	0.15324	-0.043963	-0.15305	0.31938	-0.43667	0.10114	0.31246	0.62047	0.78735	0.0082673	-0.68881	-0.34088	-0.41582	0.78268	-0.16633	0.72571	-0.15403	-0.04841	-0.17283	0.013786	0.31371	0.30679	-0.63953	-0.11542	-0.1797	1.299	-0.36696	-0.20244	-0.29013	-0.21469	0.24548	0.10195	0.10019	-0.56208	0.71883	0.623	-0.17546	-0.49444	-0.35322
X53BP1	-0.53283	-0.58776	-0.70846	-0.3157	-0.65019	-0.45036	0.24127	-0.31852	0.014585	-0.69134	-0.75944	-0.85867	-0.22663	-0.16291	-0.24192	-0.08226	-0.5722	-0.24614	-0.79743	-0.85287	-0.031325	-1.0319	-0.6487	0.51298	-0.50185	-0.53453	-0.44621	-0.56883	-0.90405	-1.3455	-1.0629	-0.37588	-0.25483	-1.1218	-0.22797	-1.6978	-0.4408	-0.062507	-0.78629	0.022518	-0.68414	-0.46256	-0.301	-1.4011	-0.80487	0.63754	0.0025906	-0.2121	-0.23335
ACC_pS79	-0.98051	-0.54975	0.18293	0.30079	-0.30799	-0.031427	-0.2558	-0.26309	0.11449	-0.61587	-0.49861	-0.47845	-0.77341	0.50713	0.11203	-0.0002332	0.47932	-0.64556	-0.090277	0.023957	-0.49611	-0.9394	-0.25889	0.5959	-0.32304	-0.19352	-0.025757	-0.33049	0.06773	0.098557	-0.56009	-0.25906	-0.35415	0.47876	-0.39493	-0.63225	-0.84765	0.34144	0.053374	0.83314	-0.046197	-0.22102	0.1595	-0.24277	0.03308	-0.2589	0.0305	-0.62997	0.41326
ACC1	-1.0875	-0.3429	0.18815	0.32395	-0.18878	0.46137	-0.10272	-0.078127	0.70779	0.10121	-0.53289	-0.0021445	-0.58792	0.9198	0.18054	0.52528	0.6205	-0.086651	0.26903	0.72572	-0.5392	-1.0494	0.13971	0.56426	-0.2222	-0.12841	0.57768	0.032186	0.44403	0.26581	-1.1081	-0.008819	-0.035568	0.53881	-0.38335	-1.014	-0.062126	0.62706	0.26605	1.2268	0.048288	-0.3965	0.18357	-0.45981	0.21759	-0.11365	0.62755	-0.57815	0.49992
AKT	-0.26075	0.15287	0.24663	0.13138	0.024076	-0.33366	0.15518	0.28943	-0.02232	-0.15615	0.17734	-0.28132	-0.017593	-0.040186	0.33855	0.10102	0.080937	0.088656	-0.060679	0.026869	0.12781	-0.47975	0.095781	0.035718	-0.065443	0.093502	0.078794	0.099241	-0.15251	0.010394	-0.37764	0.32549	0.056026	-0.63689	0.32493	-1.0906	0.037464	0.079953	0.088527	0.32469	0.19467	0.074748	0.079819	0.052535	-0.037437	0.30743	-0.36312	0.24071	0.30614
AKT_pS473	-0.097227	-0.47353	0.43921	0.17806	-0.41091	-0.4858	0.27347	0.5046	-0.94773	-0.25445	0.89748	0.13176	-0.6698	-0.82891	-0.02699	-0.18121	0.67583	0.047087	-0.58087	-0.18046	-0.77401	-0.80282	-0.91034	0.16086	-0.18721	-0.080051	-0.77001	-0.19632	-0.064888	-0.34392	-0.39586	-0.43779	-1.16	-0.33176	-0.2652	-0.97553	-0.96161	-0.42603	0.11693	-0.80692	0.25474	0.69765	-0.42032	0.36538	0.74165	0.17784	-1.1425	-0.34573	-0.17819
AKT_pT308	-0.074816	-0.75286	-0.19714	-0.2042	-0.21069	-0.17636	0.0097019	0.17566	-0.77972	-1.0879	0.24339	-0.39209	-0.50649	-0.74209	-0.46761	-0.15156	0.14104	-0.22818	0.1379	-0.26802	-0.14793	-0.12849	-0.94631	-0.3144	-0.40152	-0.22621	-0.25444	-0.45181	-0.52577	-0.95026	-0.10882	-0.71603	-0.74306	-0.16209	-0.20668	-0.31624	-0.70714	-0.69163	-0.42657	0.13951	-0.27447	0.27584	-0.60108	0.43543	-0.12158	-0.35449	-0.57812	-0.41604	-0.68742
AMPKALPHA	-0.0090059	0.1034	0.033411	0.32731	0.13946	0.54857	0.16241	0.037567	0.15149	-0.1852	-0.0014933	0.21788	-0.13618	0.8348	0.37987	0.36627	0.1787	0.22802	0.35747	0.19837	0.2038	-0.060427	0.073201	0.42099	-0.059568	0.20009	0.48373	-0.10631	0.26742	-0.21931	0.50267	0.18862	0.33595	0.027208	0.15202	0.72044	0.44847	0.27666	0.36005	2.0065	-0.17686	0.77952	0.038827	0.13405	0.030281	1.3742	0.40867	0.036944	0.53367
AMPKALPHA_pT172	-0.16012	0.63276	-0.25525	0.77776	0.05947	-0.34118	0.67592	0.29923	-0.17798	0.13173	-0.093814	0.19895	0.055522	1.3131	-0.069013	-0.33605	0.26246	-0.266	0.018353	0.37944	0.54581	-1.1168	0.88413	-0.19556	0.15483	0.5631	-0.40336	0.18832	0.55675	-0.33907	-0.12314	0.064286	0.13255	0.20754	0.19512	-0.98659	-0.78959	0.64599	0.5413	-0.822	0.33684	-0.13938	0.59263	0.5033	0.38049	-0.07411	-0.67666	0.46374	0.83159
AR	-0.1327	-0.50999	-0.5289	-0.057365	0.32418	-0.44239	-0.61677	-0.50511	-0.4097	-0.42874	-0.27112	-0.23857	-0.4833	-0.51656	0.14416	-0.43164	-0.49257	-0.39108	-0.14655	-0.059734	-0.31361	0.42683	-0.40282	-0.71438	-0.30334	-0.54724	-0.54371	-0.57656	-0.35884	-0.23866	-0.40031	-0.44322	-0.58765	-0.31069	-0.5717	-0.16495	-0.46052	-0.65393	-0.2083	-0.038888	-0.6358	-0.33937	-0.73735	-0.35396	-0.27994	-0.1943	-0.27319	-0.12061	-0.51656
ASNS	0.47221	-0.14325	-0.2547	-0.82076	-0.48294	0.36271	-0.28522	-0.48394	0.95385	-0.54947	0.48637	1.0689	-0.080996	0.63517	-0.59299	-0.39421	0.0054213	0.066656	0.17712	0.22173	-0.41815	0.53508	1.1133	1.8791	0.13116	0.046393	0.18032	0.78729	-0.095609	0.51744	0.15397	-0.52434	-0.072814	0.7555	0.074518	1.3856	0.204	0.93449	-0.076911	-0.45002	-0.18651	-0.42655	-0.12725	-0.34189	0.53644	0.0096287	0.8501	0.34917	0.020312
ATM	-0.24826	0.10068	-0.1824	-0.15782	-0.63478	-0.31682	-0.30226	-0.18989	-0.17444	-0.39631	0.10742	-0.31187	-0.85127	-0.11415	-0.58205	-0.72089	0.0021708	-0.1585	-0.29139	-0.29254	-0.13044	-0.98322	-0.018792	0.6364	0.20499	0.047057	-0.31476	0.29493	-0.086333	-1.5584	-0.7589	-0.4308	-0.12658	-0.65884	-0.3929	-0.83231	-0.2433	0.19362	0.0437	-0.27313	-0.018273	-0.1839	-0.51547	-1.021	-0.45243	0.090941	-0.8504	0.2244	-0.046272
BAK	0.045677	0.63781	-0.43884	-0.33262	2.015	0.55914	-0.1932	-0.37023	0.19149	-0.22305	0.97649	0.76546	-0.14117	-0.19921	0.16713	0.92736	0.088981	0.2905	0.97808	0.2576	0.60559	1.7759	0.34605	0.1366	0.58269	0.44043	0.41954	0.48792	0.02185	1.2584	0.70712	0.33145	0.428	0.098066	0.35112	1.282	0.56202	0.01076	0.47347	0.22219	-0.26957	0.38337	0.1467	0.12223	0.72414	-0.15799	1.2439	0.76057	-0.20589
BAX	0.1049	0.04952	-0.30768	0.023332	-0.12626	0.11744	0.070492	-0.16717	0.13196	0.33626	0.011794	0.39505	0.39583	0.046229	-0.31009	0.28433	-0.56279	-0.27175	0.27901	0.078203	-0.53656	-0.75913	0.098511	-0.66581	0.17007	0.13531	0.081224	0.30545	0.31318	-0.73319	0.80201	0.057992	-0.34982	0.87368	-0.14541	0.62262	0.088229	0.082662	-0.09034	-0.059607	-0.29504	-0.091923	-0.32587	-0.33287	0.13755	-0.64884	-0.03711	0.2467	-0.14135
BCL2	0.87675	-0.28128	-0.21864	-0.45383	-0.15757	-0.028219	-0.013292	-0.2864	-0.31813	0.19307	0.23711	-0.11095	-0.32734	-0.45094	-0.58013	0.4387	0.031681	-0.23616	-0.19467	-0.20544	-0.46632	0.68068	-0.2642	-0.82569	0.35185	-0.19032	-0.065007	-0.28676	-0.14546	-1.3837	0.085506	0.095696	-0.56577	-0.65653	-0.56032	-0.25091	-0.49208	-0.56012	-0.038194	-0.70202	-0.13649	-0.35988	-0.56936	-0.45802	-0.55744	-0.70292	-0.53479	0.026211	-0.35606
BCLXL	0.074083	-0.30592	-0.073541	-0.26421	0.48524	0.069516	-0.15551	-0.036404	-0.053385	0.37818	0.16501	0.47381	-0.02415	-0.1466	-0.1173	0.39674	-0.12792	-0.091705	0.715	0.045957	0.069989	0.26192	0.32913	-0.096136	0.05427	0.28686	0.22588	0.41023	0.48017	1.1231	0.81609	0.26895	0.19736	0.54138	0.24849	0.46427	0.2491	-0.036966	0.066904	0.41953	-0.27662	0.35826	0.24586	0.39316	0.13509	0.32323	0.554	0.50004	0.34092
BECLIN	0.27194	0.11411	0.15888	0.040362	0.84811	0.015586	-0.13571	0.11067	-0.051437	-0.2127	-0.11588	-0.05869	-0.0021161	0.055375	-0.11398	0.075901	0.2603	0.20627	0.15466	-0.084911	0.077414	-0.081949	0.22782	0.28278	-0.0086223	0.13981	0.25405	0.15522	-0.11527	0.10063	-0.3586	0.18627	-0.11403	0.54889	-0.18069	0.41256	0.01247	-0.1221	-0.060935	0.23278	-0.0015557	0.15337	0.059494	0.39786	0.41454	0.22136	0.2498	0.065456	0.042801
BETACATENIN	-0.34876	0.58146	0.54113	0.68855	-0.41622	-0.088966	0.61583	0.71588	0.42699	-0.14396	-0.18193	-0.056887	0.16234	0.55402	1.4071	0.86387	0.7026	0.50196	-0.42755	0.37144	0.33308	-0.68593	-0.33751	-0.43079	-0.23515	0.86581	1.2473	-0.061733	0.081044	0.19615	-1.6894	1.0619	0.96869	-1.469	1.0782	-2.5572	0.42148	2.3762	0.20497	0.82768	0.57727	0.50912	0.71892	0.37508	0.75742	1.6402	0.60024	0.022567	1.3696
BID	-0.14803	-0.3243	-0.41263	-0.35134	-0.06048	-0.20783	-0.32252	-0.25546	-0.031272	0.019644	0.16056	0.046996	-0.1732	-0.32822	0.04264	-0.23747	-0.16976	-0.29677	0.14736	0.49127	-0.025467	1.2522	-0.056171	-0.24627	-0.040499	-0.2748	-0.15191	-0.39268	-0.070278	0.36639	-0.2531	-0.18474	-0.069999	-0.082076	-0.025172	0.48721	0.12258	-0.17101	0.38637	0.3515	-0.47987	-0.19388	-0.26453	-0.073243	0.40583	-0.086793	0.33138	0.25258	-0.15121
BIM	0.58536	-0.38632	-0.46455	0.064686	-0.30627	1.0534	-0.12299	-0.1183	0.028484	-0.40429	-0.0015589	0.19216	-0.2857	0.0036758	-0.70658	0.34122	-0.15078	0.16712	0.64621	-0.29075	-0.47756	-0.017792	0.10115	-0.069612	0.40959	-0.82173	0.073286	0.013515	0.37871	0.2088	0.39981	-0.45034	-0.42111	-0.49958	-0.57958	-0.13204	-0.037669	-0.55423	-0.36022	-0.28345	-0.48498	0.17369	-0.78333	-0.84353	-0.58477	0.18843	0.52115	0.080068	-0.79071
CJUN_pS73	0.1404	0.079378	0.42341	0.18828	0.0055991	-0.081857	0.43691	0.39902	0.061831	0.3312	0.34524	-0.047502	0.4426	-0.17615	0.042338	0.063919	0.094226	0.23136	-0.070827	0.13807	0.24221	0.050524	-0.087006	0.1928	0.11832	0.2664	0.11259	0.075094	-0.040223	-0.0096816	-0.28731	0.18789	-0.056025	-0.10479	0.098461	-0.17408	-0.023472	0.19168	-0.11115	-0.18613	0.18743	0.144	0.25525	0.2512	0.10707	-0.070421	-0.20356	-0.0038294	-0.040849
CKIT	0.93322	0.76784	0.94666	0.39467	0.51207	0.34655	0.22298	1.2055	0.97182	0.99115	0.44035	0.46446	1.2403	0.9965	2.4359	2.8543	0.92627	0.62021	0.30641	1.2635	0.66522	1.3699	0.45809	2.1883	1.6954	0.30903	1.923	-0.01695	1.2814	0.48634	0.57808	0.74613	-0.020448	0.4191	0.031416	0.71693	0.46308	0.19432	0.72399	0.16219	0.85568	1.448	0.58832	0.75317	0.46957	2.2502	1.937	0.6236	0.67184
CMET_pY1235	0.094109	0.025162	-0.20642	-0.16116	0.2076	0.058389	-0.19828	-0.038991	0.0076646	0.10178	-0.084371	0.22097	0.0082693	0.045978	0.2091	-0.11915	0.16545	0.0090872	-0.057011	0.20403	0.12504	0.44659	-0.0083015	-0.042065	0.066066	-0.34251	-0.10567	0.088205	-0.031887	0.50334	0.13123	-0.31123	-0.077203	0.050018	-0.076287	0.3083	0.1243	0.29077	-0.11534	0.20258	-0.051529	-0.18598	-0.15101	-0.0044298	0.044298	0.01935	0.13733	0.070407	0.12746
CMYC	-0.41125	-0.21917	-0.2633	-0.39719	-0.15129	-0.43127	-0.46513	-0.3845	-0.44318	-0.3648	-0.32971	0.23364	-0.18168	-0.26357	0.042397	-0.43375	-0.079553	-0.22993	-0.28758	-0.1529	-0.14347	0.36821	-0.13888	-0.19662	-0.28648	-0.24804	-0.327	-0.17319	-0.31273	-0.068361	-0.3453	-0.26906	-0.0091269	0.11961	-0.14246	0.98409	-0.17073	-0.33784	-0.071745	0.037884	-0.26001	-0.14804	-0.19761	-0.23085	-0.059401	-0.32617	-0.27309	-0.10729	-0.22423
CRAF	0.18414	0.16676	0.097174	0.04412	0.01606	0.057046	0.15457	0.22394	-0.0093282	0.18226	0.41065	0.18839	0.20669	-0.1481	0.23914	-0.011892	0.38413	0.082868	0.038367	0.41931	0.16906	0.68669	0.32591	0.10201	0.27549	-0.094934	0.28003	0.26688	0.093623	-0.20632	0.010843	0.057179	0.15732	0.028438	0.39637	0.32054	0.40789	0.46362	0.3981	0.30465	0.2371	0.012247	0.16901	-0.02188	0.25625	0.059471	0.21692	0.57169	0.52477
CRAF_pS338	0.10717	0.018663	0.044824	-0.017914	0.14259	0.0040627	0.14404	0.16715	0.056805	0.089911	0.14954	0.075883	0.11249	-0.10078	0.080658	0.16088	0.08026	0.076304	0.047494	0.28402	0.10894	0.37483	-0.0091629	-0.11069	0.08557	-0.050346	0.016417	0.017605	0.073974	0.54181	0.28085	0.054033	-0.046565	0.40111	0.12657	0.21316	0.051032	0.051714	0.14201	0.0026583	0.053902	0.0524	0.12394	0.26672	0.13285	0.046313	0.16769	0.069004	0.024622
CASPASE7CLEAVEDD198	-0.10983	0.060304	-0.36134	-0.6456	-0.61418	1.7939	-0.97529	-0.27602	-0.14077	-0.59704	0.51019	0.64845	-0.79871	1.1919	-0.65497	-0.30614	0.68495	-0.36501	-0.31049	-0.28991	-0.80906	0.38636	-0.12357	1.5521	0.65587	-0.53805	0.94915	0.61022	1.8245	-0.49523	2.5808	-0.89341	0.21105	-0.09768	-0.079689	1.1188	0.53836	1.1026	0.2367	-0.54368	-0.043037	-0.71096	-0.68878	-0.69057	0.44697	-0.52217	-0.30359	0.7651	0.31752
CAVEOLIN1	2.3943	0.67343	3.7667	4.1239	1.8652	2.0433	0.52348	3.0267	2.3389	2.9733	0.31353	1.6335	0.87118	0.42903	2.1183	3.4482	1.2715	2.3272	-0.66658	3.6341	2.2773	-0.59586	0.58467	1.894	0.86736	1.0937	-0.40846	-0.7287	2.4539	-0.10215	0.4702	2.0333	0.54392	-0.27763	1.1198	1.3182	-1.0727	0.72666	2.9829	-0.134	2.8372	0.9584	1.7492	2.4413	4.1259	0.96642	-0.89274	-0.41875	2.2752
CD31	0.43676	0.21801	0.33916	0.32104	0.036828	0.46806	0.061074	0.34069	0.42836	0.49823	0.33833	0.45286	0.098077	0.0060134	0.36498	0.3885	-0.019614	0.032843	-0.012372	0.61907	0.16192	0.56388	0.32393	0.11733	0.26559	0.35687	0.28395	0.19018	0.97953	0.16554	0.40818	0.14463	-0.050902	0.15228	-0.14916	0.79059	-0.094973	0.033663	0.34639	-0.0034736	0.37114	0.19766	0.21647	0.13	0.59695	0.022042	0.12201	0.1262	0.18138
CD49B	0.34617	0.2779	0.066178	0.18893	0.28551	1.2911	0.71623	0.66931	0.62248	0.77751	0.11046	0.81021	0.76814	-0.21067	-0.22588	0.32538	-0.21629	0.5887	-0.34245	-0.067869	0.61795	0.44731	0.91552	-0.29123	0.18224	0.2388	0.21453	-0.24812	0.13046	0.79692	0.69397	0.24313	1.4666	0.043365	0.26635	0.40985	0.59021	0.37792	-0.17894	-0.2819	0.17696	0.37722	0.44946	0.18921	0.43843	0.16673	0.76124	-0.056082	0.35425
CDK1	0.47821	0.049401	0.21785	0.17847	0.47882	0.1269	0.026225	0.12458	0.18902	-0.21586	0.24077	0.13355	0.29764	0.31118	0.19705	0.48467	0.42883	0.36121	0.14305	0.58476	0.44563	0.98387	0.18514	0.38129	0.40405	0.26828	0.19723	0.16191	0.32776	0.57428	0.2497	0.077813	-0.16298	0.4672	-0.10413	0.45617	0.12643	0.30225	0.28238	0.27101	0.28202	0.54346	-0.0006798	0.26792	0.16731	-0.040158	0.45945	0.19468	0.1394
CHK1	0.2094	-0.081641	-0.063672	-0.071493	0.16221	0.09574	-0.10041	-0.01863	0.15998	0.26649	0.20976	0.53241	0.10021	0.039591	0.24298	-0.057606	-0.017341	-0.098621	0.17869	0.42281	0.06718	0.89195	0.022641	0.0273	0.063169	-0.22895	-0.022302	-0.079162	0.28668	0.14986	0.79918	-0.084549	-0.0020359	0.96648	-0.14585	1.0108	0.041309	-0.011782	0.2326	0.24864	-0.13576	-0.063512	-0.18578	-0.10772	0.20634	-0.010372	0.37009	0.15923	-0.20796
CHK1_pS345	0.022908	0.0055613	-0.072884	-0.069076	-0.16549	0.038429	-0.052175	-0.071263	0.026113	-0.2541	0.12405	-0.10131	-0.10217	0.035741	-0.027087	-0.19942	-0.078339	0.017373	0.098268	-0.1407	-0.049934	0.037445	-0.032325	0.26369	0.075997	-0.037348	-0.109	0.22705	-0.04098	0.91193	-0.015276	-0.067729	-0.069299	0.64275	0.011608	-0.16626	-0.13853	0.069129	-0.12488	0.0016658	0.010261	-0.16747	0.064244	0.42998	-0.11284	0.00026832	-0.27217	0.0017639	0.0081346
CHK2	-0.48034	-0.4126	-0.74504	-0.26397	-0.66384	-0.3357	0.75693	-0.50607	-0.22665	-1.006	-0.23253	-0.42675	-0.81905	0.35665	-0.73279	-0.21615	-0.60563	-0.53548	-0.096938	-0.96883	-0.5464	-0.067419	-0.31431	0.57834	0.56699	-0.43607	-0.17045	-0.27034	-0.60619	-0.038606	-0.223	-0.42796	-0.23226	-0.61617	0.34198	0.04512	-0.412	-0.19807	-0.60402	-0.55948	-0.52988	-0.63935	-0.51549	-0.70502	-0.49171	-0.36529	-0.31923	-0.14383	-0.54504
CHK2_pT68	0.20574	-0.033611	-0.27025	0.075668	0.073769	-0.11277	0.39672	-0.28432	-0.0060144	-0.019951	0.33715	0.287	0.033827	0.71692	0.048772	-0.15942	-0.0025607	-0.17506	0.37511	0.30137	-0.090701	1.0154	-0.0051403	0.49707	0.67298	-0.060301	0.0031903	0.1516	0.077279	1.6946	0.22803	-0.25107	-0.1489	1.3955	0.20517	0.76352	0.36386	0.17518	0.24381	-0.12465	-0.36174	-0.36273	-0.045924	0.74314	0.073296	-0.26325	0.37863	0.36159	-0.023975
CIAP	-0.15792	0.10726	-0.13276	-0.085551	-0.19348	0.11997	0.036057	-0.039791	-0.070655	-0.16791	-0.17359	-0.024666	-0.18552	-0.091794	0.10301	-0.03225	-0.013558	-0.039451	-0.46827	-0.11443	0.021165	-0.34236	-0.20456	0.15886	-0.08465	-0.060469	-0.048347	0.031053	0.053748	-0.035919	-0.051431	-0.14977	0.16686	0.030141	0.098433	-0.34097	0.0018178	0.42849	-0.19825	-0.12406	-0.099348	0.027309	-0.030333	-0.058476	-0.10245	0.78411	0.050594	-0.11201	0.062194
CLAUDIN7	-0.7273	-0.49717	-0.59211	0.42851	-0.886	0.11089	0.23898	-0.14716	1.8477	-0.32636	-0.58597	0.88163	0.62556	0.25657	2.6547	1.8452	-0.32731	0.6184	-0.49649	0.095335	-0.41721	1.5438	-0.4129	1.041	0.13018	-0.2696	0.58612	-0.61043	1.1302	1.378	-0.17792	-0.20297	1.3003	0.16294	0.17631	0.77493	2.0798	-0.26672	-0.16665	2.2384	0.43132	1.8073	0.29123	0.038518	0.075211	3.3176	0.7685	-0.26181	0.79935
COLLAGENVI	0.046215	-0.13968	0.045874	0.54703	1.0707	0.080561	0.0309	-0.056413	0.17354	0.6712	0.35388	0.367	-0.11628	-0.38391	-0.082692	0.31463	-0.075293	-0.066932	0.23421	0.16932	0.072431	0.18204	0.021335	-0.43639	0.0090929	-0.29068	-0.031117	-0.11422	0.005557	0.31132	0.60672	0.13546	0.11478	0.39134	-0.043535	0.75375	-0.15744	-0.37282	0.079316	-0.42292	0.25186	0.13853	0.11493	0.56839	0.30836	-0.18662	0.2743	-0.20355	-0.32725
CYCLINB1	-0.76985	-0.79598	-1.0306	-0.86789	-1.4723	0.77057	-0.95332	-0.82844	1.3978	-1.0409	-0.52839	0.10415	0.4049	0.9226	-1.5522	-0.93854	-0.91754	0.043254	0.87727	-0.46256	-0.95305	0.13489	0.35103	0.23777	1.2436	-0.77424	-0.15578	-0.29468	-0.38533	-0.49363	0.1706	-1.2789	0.11975	-0.54069	-0.14704	-0.82734	0.18741	1.0715	-1.2431	-1.1297	-0.43326	-1.4879	-0.081526	-1.4242	-0.77148	-1.2071	0.80562	-0.81248	-0.80845
CYCLIND1	0.08719	0.1512	-0.076612	-0.06719	0.37827	-0.013992	-0.058565	0.13391	0.0049584	0.11185	-0.1363	0.030786	0.21853	-0.17151	-0.011917	0.015838	0.044444	0.071413	0.17619	0.35757	0.1683	0.87094	0.065808	0.035226	-0.12001	0.0049584	0.088416	0.11595	0.087114	0.51572	0.05746	-0.027429	0.17194	0.53378	-0.18479	0.28499	0.29077	0.0096011	0.3215	0.4978	-0.14203	0.24886	-0.12241	0.4887	0.22565	0.2475	0.59878	0.24315	0.12685
CYCLINE1	-0.3349	-0.4397	-0.23563	-0.46471	-0.48526	-0.1935	-0.50262	-0.42859	0.20893	-0.26804	0.39366	-0.52086	-0.59443	-0.67674	-0.82806	-0.64305	-0.74401	-0.4757	-0.021421	-0.53639	-0.61107	-0.69288	0.21593	-0.27865	-0.097031	-0.60656	-0.54672	-0.39527	-0.39232	-0.80977	-0.069213	-0.74391	0.18487	-0.3003	-0.60912	-0.56537	0.57323	-0.35906	-0.72704	-0.34546	-0.7113	-0.99153	-0.42853	-1.02	-0.65764	-0.77981	-0.487	-0.48346	-0.65521
DJ1	0.48193	0.10642	0.048644	0.24561	-0.29904	0.087381	-0.11795	-0.10237	0.17879	0.12227	0.24097	-0.041638	0.079601	0.066561	0.27009	0.53851	-0.15514	-0.16718	0.21531	0.021877	-0.15207	-0.071709	-0.06583	-0.073491	-0.031924	0.079153	-0.32164	-0.13413	0.22844	0.43034	-0.43324	0.41104	0.074696	-0.14332	0.14374	-0.72317	0.20689	0.13408	-0.11516	0.43443	0.019729	0.22033	-0.28533	0.030788	-0.32673	0.22779	0.33873	0.040488	0.2713
DVL3	-0.24518	0.54186	0.095702	-0.23127	-0.14794	-0.33013	0.6685	0.41775	0.27672	-0.12272	0.20912	0.20912	0.034723	0.52774	-0.2042	-0.16083	0.06943	-0.019467	0.51213	-0.3075	0.51198	-0.23612	0.18098	0.052949	0.14082	-0.29113	-0.028663	-0.14396	-0.18187	-0.83743	0.5494	-0.20936	0.24239	-0.65431	0.50999	-0.12381	-0.024145	0.21904	-0.37344	-0.15362	-0.27878	-0.40648	-0.22492	-0.93444	0.08793	0.29197	0.30395	0.28992	-0.31294
ECADHERIN	-0.49855	-0.20042	-0.08777	0.46762	-0.67406	-0.072405	0.32635	0.33149	0.83679	-0.27153	-0.3864	0.075614	0.40716	0.35437	1.6455	0.98686	0.41947	0.4095	-0.26728	-0.33557	-0.77988	-0.52024	-0.77912	0.93491	-0.5797	0.47543	1.1943	-1.8349	-0.13441	0.088281	-1.2645	0.98628	0.47822	0.54909	0.83203	0.048748	0.24126	0.67271	-0.89646	0.99509	-0.15416	0.48335	0.51625	-0.49985	0.36446	1.9087	0.70701	-1.3475	0.91028
EEF2	-0.39648	-0.23833	-0.66856	-0.70358	-1.4764	0.16634	0.19396	-0.30874	-0.32175	-1.1111	0.039477	-0.62712	-0.46197	-0.019315	-0.036763	-0.42409	-0.29998	-0.54468	-0.32622	-0.77735	-0.0070136	-0.54851	0.048733	0.084569	0.14001	-0.18104	0.46297	-0.038373	-0.28303	0.98831	-1.316	-0.75076	-0.1517	-1.2046	0.22111	-1.4643	-0.035866	-0.066775	-0.35475	-0.35769	-0.64505	-0.10514	-0.24314	-0.15683	-0.30149	-0.6382	0.27691	0.51708	-0.43752
EEF2K	-0.10644	0.19608	0.13181	0.46188	-0.3265	-0.047408	0.83785	0.095286	0.49678	0.17035	0.18918	-0.81904	0.68293	-0.22596	0.15033	-0.052712	0.33725	0.63677	-0.5328	-0.26636	0.67453	-0.64025	-0.14712	0.47566	-0.050466	-0.4375	-0.1635	0.097311	-0.7315	-0.13697	-0.95629	-0.030743	0.15856	-0.25941	0.045723	-1.4228	-0.34151	-0.019644	-0.22077	0.26534	-0.059572	0.1491	0.48777	0.46557	-0.30111	0.11659	-0.5014	0.90344	0.66943
EGFR	0.23396	0.13172	0.142	-0.036152	0.25015	0.26214	0.6176	0.014908	0.052064	0.43243	0.14391	0.31515	0.80627	1.9367	0.2914	0.19307	0.72077	0.2793	0.077143	0.39972	0.24147	0.88383	0.14013	-0.33826	0.083911	0.6905	0.43981	0.43808	0.16153	0.29976	0.070745	0.38435	1.0672	-0.016379	0.77552	0.50449	0.15586	-0.050362	0.32821	0.51838	0.29232	-0.065915	0.63385	0.21992	0.4071	0.27288	0.28182	0.11232	0.80792
EGFR_pY1068	1.3508	0.36306	3.1087	1.5496	1.8311	0.72457	1.8913	1.0178	0.37421	0.34813	1.7565	0.58803	2.2396	5.9718	1.7636	1.5506	4.8247	2.3821	0.025537	0.91627	1.2232	0.75145	-0.036427	4.4672	0.62918	2.329	1.2575	1.223	1.1233	2.0266	0.050524	3.1008	0.83345	3.4147	2.0475	0.080409	0.62394	2.1734	1.1335	0.69051	2.5741	2.632	3.1149	2.7097	2.5504	1.1155	0.73837	0.263	3.6969
EGFR_pY1173	0.57388	0.77358	0.61755	0.22887	0.93088	0.75914	0.63538	0.72814	1.0772	1.1717	0.50048	0.89151	0.71256	2.6573	0.47765	0.65047	1.1379	0.72756	0.95976	1.2435	0.87858	1.6617	0.65316	0.35774	0.60564	0.71465	0.80441	0.61125	1.0084	2.334	0.75872	0.85273	0.77895	1.1431	0.69729	0.82606	0.40836	0.4776	0.76406	0.93556	0.4386	0.78945	0.82158	1.0891	0.96744	0.49169	1.2032	0.53978	1.0758
EIF4E	0.42856	0.12168	-0.066364	0.11758	0.053396	0.15607	0.31808	0.0623	0.47456	0.29664	0.31178	0.33245	0.37203	0.28017	0.44689	0.45237	0.16418	0.035794	-0.10801	0.062457	0.038503	0.20519	0.33147	0.13395	0.27589	0.038417	0.23043	0.23232	0.3025	0.32213	0.52132	0.012592	0.36152	0.28994	0.49675	0.16699	0.5044	0.33878	0.055129	0.20085	0.07714	0.16621	0.11064	-0.015876	0.082065	0.84419	0.65264	0.095481	-0.046122
ERALPHA	-1.526	-1.0225	-1.3229	-1.6035	-1.5151	-1.7693	-1.9327	-1.3936	-1.9102	-1.6298	-1.3527	-1.4495	-0.14979	-1.6784	-1.508	-1.8169	-1.4618	-1.4073	-1.7591	-1.2966	-1.3622	-0.7452	-1.5542	-1.7375	-1.5159	-1.532	-1.0693	-1.6561	-1.5604	-1.5442	-1.7521	-1.5521	-1.8898	-1.2417	-1.6566	-1.2602	-1.6211	0.79345	-1.2619	-1.6973	-1.7595	-1.7271	1.2395	-0.74168	-1.1803	-1.9513	-1.6276	-1.412	-0.30662
ERALPHA_pS118	-0.22213	-0.11681	-0.36539	-0.43916	0.13488	-0.29059	-0.29976	-0.38586	-0.18926	-0.18423	-0.2884	-0.29517	-0.12183	-0.30581	0.026622	-0.20152	-0.25442	-0.17492	-0.29021	-0.34115	-0.20888	-0.29731	-0.34165	-0.35058	-0.2606	-0.17014	-0.038206	-0.24089	-0.18669	0.20756	-0.39974	-0.26292	-0.24253	-0.33661	-0.18142	-0.13162	-0.36612	0.097756	-0.32237	-0.17964	-0.39974	-0.39488	0.32726	-0.16667	-0.30463	-0.20723	-0.32149	-0.31032	0.42902
ERK2	-0.44771	0.025173	0.14599	0.23574	-0.23995	-0.19923	0.19649	-0.043991	-0.25374	-0.41048	0.21821	-0.46084	-0.31168	-0.13562	0.054335	-0.25702	0.12819	-0.033086	-0.3122	-0.43538	0.16036	-0.34912	0.056434	-0.0063663	0.0072399	0.23472	0.029122	0.14542	-0.47256	-0.54404	-0.57444	0.33992	0.2242	-0.026789	0.31482	-0.63708	-0.18298	0.17356	-0.057019	0.42909	0.075738	0.1167	0.18956	0.21118	0.075222	-0.064842	-0.49938	0.22787	0.47065
FIBRONECTIN	-0.086444	0.69442	0.092063	0.027312	1.3423	-0.12	-0.091481	0.2406	0.33407	0.39248	0.035822	0.22613	0.2574	-0.099275	-1.0125	-0.14548	-0.35906	0.36322	-0.10873	-0.012147	0.6148	0.86344	-0.074972	-0.31979	-0.12506	-0.071346	-0.16411	-0.48793	-0.25645	0.58754	0.7317	-0.23238	-0.11771	-0.038309	0.1921	0.28049	0.032631	0.2004	-0.1292	-0.0012468	-0.26	0.22825	0.039833	0.15208	0.032045	-0.62358	-0.078375	0.13538	-0.029144
FOXO3A	0.32893	0.1921	-0.1202	-0.14163	0.5375	0.10375	-0.11327	-0.30587	-0.06694	0.048123	0.19931	0.31113	-0.10428	-0.070698	0.15501	-0.011717	0.0084021	-0.062338	0.24616	0.099573	0.067784	0.83561	0.084319	-0.16632	0.098162	0.19491	0.063209	0.21488	0.097223	-0.089331	0.38226	0.041787	0.016948	0.039428	-0.069108	0.45865	0.05583	-0.22801	0.15019	0.36458	-0.21328	-0.053076	-0.1416	-0.1591	0.11713	-0.18177	0.27363	0.21692	0.1157
GAB2	-0.46627	-0.0059529	0.38516	0.1756	-0.036822	-0.40295	0.20436	0.59753	0.066166	-0.11869	0.22989	-0.17984	1.1654	-0.11891	-0.10716	0.046328	0.49541	0.12201	-0.37722	0.18147	0.41985	-0.31785	0.23664	-0.011808	-0.10386	-0.29006	0.75933	0.27852	-0.021686	-0.50651	-0.61142	0.55898	-0.23332	-0.7613	-0.065052	-0.61557	-0.032341	0.43759	0.43866	-0.040997	0.3403	-0.071557	-0.045192	-0.13192	0.30274	0.19354	-0.20571	0.72204	0.3306
GATA3	0.11194	-0.11251	-0.36943	-0.15551	0.076077	-0.2011	-0.50599	-0.26745	-0.13442	-0.23497	-0.36444	-0.27355	-0.41347	-0.19532	-0.021034	-0.54034	-0.38338	0.49854	-0.51954	0.35114	0.075557	-0.30853	-0.24251	-0.26226	-0.066743	-0.35183	-0.26843	-0.21745	-0.20614	-0.66692	-0.2009	-0.37549	0.20236	-0.30597	-0.51137	0.099195	-0.45011	-0.39844	-0.30438	-0.22577	-0.19058	-0.21393	-0.52605	-0.50915	-0.15312	-0.34354	-0.22836	-0.23332	-0.31224
GSK3ALPHABETA	-0.1956	-0.10585	-0.28376	-0.27873	-0.16062	0.090531	-0.2042	-0.12339	-0.076011	-0.10701	-0.16453	-0.2911	-0.33941	0.11308	-0.16213	-0.030105	-0.33902	-0.20777	-0.15126	-0.21093	-0.23712	-0.68131	-0.084861	0.078146	0.009985	-0.20353	-0.031585	-0.24752	-0.1412	-0.38675	-0.22392	-0.16083	-0.10428	-0.44069	-0.17788	-0.57872	-0.18831	-0.042414	-0.35501	-0.19221	-0.27183	-0.25541	-0.3902	-0.44569	-0.081543	0.01605	-0.13856	-0.27871	-0.093841
GSK3ALPHABETA_pS21S9	-0.33761	-0.2613	0.50915	0.55239	-0.30881	-0.16222	0.57356	0.56518	-0.94501	-0.65014	0.58583	-1.0303	-0.13184	-0.19169	0.29024	0.40199	0.64082	0.41439	-0.38483	-0.50493	-0.25564	-0.6365	-1.1261	0.42622	-0.13979	-0.33305	0.041692	0.19891	-0.44817	0.048309	-0.94846	0.37878	-0.65135	-0.71387	0.40149	-1.3742	0.23086	0.52123	0.16142	-0.13508	0.39964	0.50661	0.66163	0.3939	-0.32816	0.53128	-0.94256	0.39132	0.28096
HER2	-0.89894	-0.33469	0.5848	1.4689	-0.22751	-0.58375	0.51164	0.90617	-0.35288	-0.17152	-0.42667	-0.51124	0.73457	0.86353	1.1921	0.90855	1.3163	0.52302	-0.21766	0.87363	0.0027144	-0.60228	-0.35105	2.4998	-0.040312	0.39148	-0.065268	-0.9889	-0.33827	0.98776	-1.1092	0.43506	1.2369	0.094422	0.60613	-1.381	0.14222	0.86112	0.017953	2.3514	0.31533	0.81512	1.677	0.56751	0.019681	1.1782	-0.23661	0.53784	0.58051
HER2_pY1248	1.1994	-0.062462	1.7521	1.3017	1.1648	0.2663	1.4408	1.5023	0.43324	0.58613	1.3323	0.56201	1.2345	2.5676	1.3502	1.7241	2.6611	1.9654	0.28399	1.2108	0.50901	0.52849	0.15848	2.685	0.23583	0.63687	0.74199	0.94001	1.5123	2.9617	0.87706	1.7223	0.019159	2.659	0.9766	0.40742	0.79091	1.408	1.5545	1.1012	1.6617	2.138	1.4966	2.1279	0.88626	1.0086	0.73916	0.7202	2.2072
HER3	-0.11271	-0.075841	0.32104	0.18038	-0.27789	0.44636	0.37049	0.6835	0.3812	0.22645	-0.35752	-0.086369	0.7719	0.087225	0.96077	0.95209	0.44193	0.46169	0.98653	0.74514	0.3765	0.4284	-0.29938	0.45501	0.23869	-0.23436	0.47005	0.59878	0.14856	0.23042	-0.38576	0.15894	0.6594	-0.36551	0.40663	0.0017151	0.61905	0.016152	0.093958	1.2041	0.55801	0.4218	0.1577	0.22143	-0.051695	1.4188	0.63777	-0.0053429	0.70631
HER3_pY1289	0.39165	0.21563	0.1811	0.26981	0.20872	0.2571	0.13535	0.073709	0.18705	0.22167	0.36814	0.50521	0.2405	0.1118	0.40938	0.24226	0.27356	0.22776	0.35613	0.5596	0.12735	1.0254	0.2473	0.4813	0.31145	-0.0016961	0.17627	0.2196	0.23343	0.65593	0.20576	0.21325	0.010322	0.55043	0.1302	0.65659	0.351	0.16649	0.42141	0.22896	0.00043555	0.16137	-0.047705	0.17157	0.22283	0.10042	0.40634	0.34127	0.028874
HSP70	0.092243	0.14141	-0.71781	1.2133	0.64839	-0.14159	-0.45821	0.28153	0.10102	0.016957	0.90386	0.60672	0.42326	-0.53007	-0.53508	-0.44947	0.70571	-0.5373	1.0633	0.55955	0.43585	2.6347	0.059636	0.34896	-0.35567	0.045864	-0.20388	-0.29291	-0.19471	-1.0543	0.48023	-0.25875	-0.27698	-0.93238	-0.80531	1.5078	0.37074	-0.09961	1.4556	-1.0372	0.83279	0.27856	-0.66711	-0.33221	0.47904	-1.0836	1.8158	0.31583	-0.28426
IGFBP2	0.045497	-0.69548	1.5661	-0.45086	0.1539	-1.4393	-1.1437	-0.56254	0.83378	-0.87431	-0.17111	1.2612	-0.19182	1.9187	0.4582	0.49825	-0.10064	-0.46018	0.62721	-0.42272	0.055655	1.5823	-0.94503	-1.1008	-0.47764	-1.076	0.44565	-0.69619	-0.83313	0.35975	-0.85314	-0.12431	-1.0954	-1.4851	0.16849	-0.47945	-0.94396	-0.27063	-0.94885	1.0472	-1.1774	1.6804	-1.0819	-0.36125	1.9581	1.5599	0.85681	-0.95639	-0.81286
INPP4B	0.29471	-0.46836	1.836	1.172	1.4376	0.84449	-0.013635	1.3815	0.52242	-0.44784	0.46425	-0.024117	0.9804	1.0066	-0.30387	0.60025	0.85913	0.66211	-0.41369	0.028439	1.4029	0.14849	1.005	-0.13465	-0.33051	-0.30586	1.2395	-0.48831	-0.072182	0.90892	-0.05505	-0.093901	-0.39833	0.47209	-0.020165	-0.3148	0.65695	0.6745	0.017027	2.2326	1.3245	-0.28199	0.34542	2.6283	1.2883	1.035	0.70262	0.16385	-0.042065
IRS1	0.14939	0.1595	0.0073448	0.22262	0.16627	0.11183	0.17681	0.25134	-0.073708	0.17252	0.45671	0.31729	0.30639	-0.31985	0.14946	-0.061695	0.11466	0.092706	0.28846	0.55774	0.54352	1.3124	0.28284	-0.36224	0.16872	-0.1227	-0.005581	0.027501	0.066168	0.20794	0.14409	0.13602	0.67582	0.054016	-0.0040639	0.53453	0.27314	-0.23916	0.38164	0.22975	-0.021773	0.011493	0.54169	-0.049189	0.23806	0.074821	0.59976	0.65044	-0.2163
JNK_pT183Y185	0.17052	-0.15286	0.12586	0.040528	0.084732	-0.027659	-0.053433	-0.092461	-0.055929	-0.092996	0.17206	0.12063	-0.096635	-0.27652	-0.043206	0.073756	0.13407	0.0026071	-0.011476	0.1274	-0.087376	0.3309	-0.1155	-0.043206	-0.081993	0.1414	-0.091543	0.03597	-0.061438	0.86883	0.088826	-0.0056193	-0.258	0.56761	-0.19853	0.31834	-0.15052	-0.16942	0.082393	0.085283	-0.025434	0.31727	-0.25433	0.37374	-0.1188	-0.11679	-0.022169	-0.085888	-0.24038
JNK2	0.21161	-0.043521	0.20753	0.13168	-0.066025	-0.077152	0.20985	0.24057	0.10284	-0.2609	0.39059	-0.10126	0.32426	-0.011711	0.11662	0.29359	-0.035543	0.29581	0.17188	-0.12448	0.50782	-0.14169	0.19788	0.071578	0.25676	0.34117	0.26026	0.48683	0.19103	0.26624	0.084221	0.24975	0.016187	-0.23099	0.45296	-0.58342	0.095467	0.11508	-0.052927	0.91569	0.20994	0.65244	0.50077	0.33288	0.061652	0.96695	0.050702	0.31091	0.76084
KU80	-0.26741	-0.17702	-0.055942	0.12202	-0.4537	-0.12005	0.21425	-0.034079	0.15893	-0.31347	-0.30065	-0.24174	-0.10753	0.10196	0.36664	0.11191	0.20101	0.22331	-0.25138	-0.50683	-0.21787	-0.75812	-0.18746	0.18131	-0.011325	0.21189	0.14159	0.069993	-0.41975	0.138	-0.49036	0.17118	0.15569	0.02142	0.1949	-0.30517	0.3013	0.04518	-0.35339	0.1283	0.010044	0.22929	0.35382	0.047373	-0.048144	0.36188	-0.1844	0.22473	-0.12551
LCK	0.63379	0.61441	0.46658	0.017147	0.35066	0.81821	0.26193	0.18075	0.12517	0.38688	1.0307	0.20837	0.141	0.26896	0.15568	0.083427	0.52968	0.45008	0.29007	0.17902	0.16637	0.22818	0.66658	0.47949	0.70302	0.25132	0.53758	0.98963	0.2924	-0.3294	0.54059	0.37272	0.99354	0.036092	0.38752	0.15727	0.25478	0.73839	0.49782	0.388	0.74438	0.52458	0.46259	0.13601	0.32915	0.19068	0.037917	0.78283	0.18899
LKB1	-0.19117	-0.12549	-0.21036	-0.15347	-0.22167	-0.27404	-0.30516	-0.33966	-0.62305	-0.23625	-0.32216	-0.11112	-0.020436	-0.04763	-0.13513	-0.46863	-0.011924	-0.30322	-0.66883	-0.25451	0.043242	0.55475	-0.10435	-0.012652	-0.17882	-0.18856	-0.18276	-0.19567	-0.24922	-1.099	-0.13873	-0.072334	-0.087326	0.083701	0.075874	0.03976	-0.0080926	-0.034047	-0.28342	-0.50739	-0.23484	-0.17013	-0.15679	-0.1451	-0.044099	-0.23806	-0.12845	-0.076109	-0.092913
MAPK_pT202Y204	1.6879	0.60373	1.4507	0.90048	1.8067	-0.22822	1.7459	1.6075	-0.40857	1.5404	1.568	-0.11179	0.0079093	-0.28709	-0.10843	1.343	0.86854	0.57984	-0.6898	0.6333	-0.11591	0.5993	-0.50909	-0.083459	0.11297	0.53555	0.8398	0.046896	0.70326	0.66788	2.3738	0.72822	-0.81332	0.97942	0.97644	0.14989	0.67653	-0.41458	1.2257	-0.51996	0.54388	1.7479	1.622	2.0338	0.30232	0.59856	0.084003	0.55897	0.047377
MEK1	0.59046	-0.044533	0.56678	0.52563	0.3141	-0.53012	0.57688	0.49777	0.69887	0.36238	0.91087	0.54749	0.70121	0.8674	0.25534	0.5309	0.43081	0.6374	0.22645	0.45135	1.2323	0.79197	1.4876	0.73449	0.35963	-0.17802	0.50002	0.82734	0.57455	1.6514	1.3665	0.65122	0.53044	1.26	1.431	-0.53209	0.67648	0.60405	0.29278	0.43958	0.75511	0.52471	1.3157	1.2381	0.20786	0.89682	1.1152	0.68738	0.66497
MEK1_pS217S221	0.89553	0.10102	0.55968	0.2323	0.70353	0.17875	0.70062	0.73231	0.036465	0.60525	0.79071	0.66721	0.12614	-0.1783	0.14053	0.91234	0.19188	0.1492	0.066367	0.58239	0.087343	0.94673	0.0097245	-0.14499	0.25712	0.57108	0.29405	0.24764	0.2688	0.66677	1.6162	0.29351	0.0068848	0.76263	0.74166	0.77735	0.82611	-0.047232	0.48498	-0.13898	0.1664	0.47156	1.4308	0.94633	0.53946	0.49568	0.60042	0.32055	0.25222
MIG6	0.04352	0.47931	0.079957	-0.057752	-0.0043965	0.30639	0.25361	0.058959	0.38893	0.10101	-0.10676	0.25141	0.41081	0.074257	0.059399	0.58348	0.011569	-0.029456	-0.12469	-0.11407	0.4543	0.2537	0.91158	-0.016329	0.25916	0.15909	0.16879	0.38689	-0.033517	1.0512	0.32683	0.10983	1.5451	-0.020801	0.5027	-0.016057	0.57931	0.78884	-0.21637	0.3735	0.7065	0.26324	0.19018	0.19201	0.29066	0.19666	0.47434	0.13556	-0.014651
MRE11	0.34216	0.041512	-0.11807	0.00755	0.18931	0.036844	-0.10541	-0.085094	0.11193	0.31007	0.27231	0.35134	0.1708	-0.087887	0.19363	0.0053468	0.064366	-0.041682	0.21779	0.48589	0.18248	1.1448	0.11594	-0.079411	0.1318	-0.12112	-0.01213	-0.072321	0.16568	0.2745	0.11872	0.031266	0.024972	0.25736	-0.034672	0.70991	0.1247	-0.093591	0.35883	0.031474	-0.077173	0.026071	-0.10983	0.087373	0.35903	-0.1193	0.3483	0.2776	-0.21027
MTOR	-0.12518	-0.11806	0.15419	0.13743	-0.35058	-0.18504	0.074036	0.15095	-0.12124	-0.12005	-0.12091	-0.31462	-0.14049	-0.0017145	0.28813	0.2899	0.1648	-0.099786	-0.19302	-0.063529	0.0091484	-0.73394	-0.23519	0.019	-0.043373	0.17845	-0.072071	0.19723	-0.063464	0.25673	-0.43226	-0.0064743	0.20863	-0.45989	0.038361	-0.75969	0.13659	0.13008	-0.019248	0.55958	0.17041	-0.074244	0.34312	-0.18821	-0.0056327	0.26373	-0.27803	0.080803	0.44914
MTOR_pS2448	0.38196	-0.012206	0.49963	0.40521	-0.10867	-0.10528	0.29766	0.26107	-0.32093	-0.1318	0.32765	-0.060649	0.019897	-0.007727	0.29623	0.50083	0.24454	0.055379	-0.33908	-0.020655	0.07496	-0.29349	-0.1933	0.097029	0.12759	0.20064	-0.0014417	0.22603	0.11961	0.19925	0.19429	0.26372	-0.13322	-0.25059	0.17421	-0.20188	-0.032505	-0.12224	-0.010282	-0.079631	0.41583	0.19522	0.62682	0.06834	0.27137	0.32116	-0.34506	-0.048984	0.19997
NCADHERIN	0.52376	0.14147	-0.24191	-0.042625	0.30315	-0.029543	-0.33339	-0.30356	-0.045528	0.13337	0.64565	0.60952	0.18689	-0.20355	0.27094	-0.32892	0.37934	-0.20818	0.49033	0.98353	0.020383	2.6542	0.13708	-0.065869	0.036346	0.021874	-0.070968	0.0093814	0.35692	0.43724	0.17394	-0.19641	-0.20972	0.83781	-0.25833	1.6035	0.49702	-0.31356	0.92172	-0.36375	-0.41004	-0.20929	-0.46281	0.08034	0.46862	-0.55365	0.71719	0.35785	-0.45829
NFKBP65_pS536	0.20875	0.099653	1.0677	1.6973	0.70836	-0.25414	0.73296	1.0044	-0.25843	-0.46292	1.0557	-0.7645	0.5015	0.49084	0.1617	0.23251	0.86083	1.0481	0.16601	0.054643	0.7978	-0.64751	-0.21259	1.3555	-0.27995	-0.58596	0.15379	1.6126	-0.61198	0.50028	0.47937	0.87054	0.10323	-0.48981	1.2964	-0.79852	0.095926	1.4153	0.10456	0.065818	1.417	0.25208	1.2407	0.48546	-1.098	1.4834	-0.54007	0.7512	0.60123
NF2	-0.01121	0.25656	-0.028917	0.085546	0.25318	-0.25841	0.036042	-0.1926	-0.36844	-0.2129	0.30283	0.020626	-0.33857	0.021188	-0.01277	0.055186	-0.29575	-0.30626	-0.79311	-0.2586	0.002127	-0.41226	-0.31272	-0.10996	-0.20024	0.50946	-0.20347	0.30443	-0.15025	-1.3841	-0.14018	-0.45536	0.003145	-1.0723	0.62106	-0.39952	-0.20496	0.070815	-0.32179	0.026808	-0.069495	-0.19418	0.11398	-0.80327	-0.14068	-0.090239	0.31742	0.058986	0.31512
NOTCH1	0.1793	0.063312	-0.038018	-0.14918	-0.0018623	0.023089	0.05651	0.049877	0.004714	0.12133	0.32262	0.20515	0.028407	-0.35583	0.14169	0.053524	0.15031	0.059307	0.081194	0.39765	0.25237	0.89047	0.19392	-0.19812	0.13319	-0.044152	0.062796	0.20058	0.03952	0.023708	-0.16111	-0.15483	0.15138	0.013719	-0.18259	0.37465	0.036514	-0.13657	0.28849	-0.075432	-0.058231	0.062071	-0.24573	-0.11788	0.20471	-0.17979	0.24058	0.14443	-0.33562
PCADHERIN	-0.1352	-0.035792	-0.2423	-0.11387	-0.40615	-0.028971	-0.26658	-0.28465	-0.036612	-0.53348	-0.047365	-0.24127	-0.39232	0.094361	-0.28062	-0.12362	-0.10495	-0.18114	-0.10458	-0.31198	-0.16094	-0.16054	0.026358	0.14446	0.2665	-0.15023	-0.04784	0.036572	0.1357	0.021616	-0.67668	-0.10803	-0.045526	-0.15287	-0.12665	-0.63322	0.063595	-0.10171	-0.12581	0.144	-0.23055	-0.11739	-0.030503	-0.13689	-0.1803	0.16706	0.92431	-0.033797	-0.22402
P27	0.88268	0.087099	0.19256	-0.00924	0.10738	0.18003	0.1858	0.26598	0.037621	0.03451	0.52429	0.36131	0.17813	0.096867	0.43359	0.72505	0.28547	0.17953	0.18053	0.13007	0.01355	0.14962	0.15281	-0.21127	0.32779	-0.13166	0.12771	0.25156	0.40341	0.25622	0.30444	0.25609	-0.072382	0.18488	0.13795	0.1218	0.39853	-0.10122	0.24761	0.10644	0.10655	0.084968	-0.20622	0.00047356	-0.15354	0.40003	0.23701	0.26086	0.11123
P27_pT157	-0.058749	-0.069969	-0.28189	-0.25878	0.081705	-0.13052	-0.17478	-0.3141	-0.16871	-0.11418	-0.048051	-0.070501	-0.13277	-0.094035	-0.10016	-0.13162	-0.14801	-0.1965	-0.19014	-0.26205	-0.085646	0.056338	-0.16423	-0.21551	-0.14969	-0.23402	-0.15639	-0.1729	-0.26345	1.5668	0.062056	-0.19563	-0.18749	1.799	-0.2234	0.14138	-0.20393	-0.3177	-0.36978	-0.3143	-0.2447	-0.15221	-0.16545	1.3438	-0.26896	0.011403	-0.12912	-0.23846	-0.38117
P38MAPK	0.29718	0.31625	0.10323	-0.1206	-0.013227	0.48647	0.5979	0.5662	0.23797	0.45705	0.48916	0.47343	-0.041383	0.25058	0.1338	0.37094	0.14753	0.10184	0.22538	0.23978	0.12787	-0.36073	0.43875	-0.0058962	0.28053	0.32287	0.012606	0.57417	0.50533	0.1492	0.76415	0.28598	-0.055716	0.70411	0.9133	0.40426	0.049035	0.60823	0.12021	-0.39301	0.079127	0.019431	0.16385	0.24804	0.22695	0.32051	-0.010093	0.2338	0.6017
P38_pT180Y182	1.1347	0.057553	0.91192	0.45231	1.0055	0.84975	1.1874	0.55596	0.70905	0.44157	1.0363	-0.38005	0.094362	-0.63521	0.43813	1.086	0.50785	0.5047	1.1686	0.1762	-0.26505	-0.41189	-0.60007	-0.16562	0.32725	0.60104	0.23743	0.62555	0.39961	0.66883	0.82017	0.89694	-0.78138	1.1528	0.82538	0.99767	0.47284	0.42802	0.66094	-0.58626	0.17387	0.61025	0.9026	1.0807	0.36211	0.42202	-0.1046	0.74325	0.33905
P53	-0.2046	-0.44408	-0.52054	-0.47672	-0.41335	-0.15508	0.59937	-0.56675	-1.0057	-0.69387	-0.17227	-0.18541	-0.39252	-0.67731	-0.46612	-0.92986	0.32048	-0.82101	0.27566	-0.77267	-0.41816	0.58091	-0.46984	0.1488	0.38345	-0.4892	-0.78003	-0.8433	-0.93007	-3.2682	-0.50091	-0.32476	-0.39329	-0.85526	-1.0222	-0.23064	-0.55662	-0.49017	-0.58447	-1.1677	-0.67402	-0.57769	-0.84179	-1.3808	-0.56793	-0.73058	-0.35038	-0.83271	-0.45087
P70S6K1	-0.17187	0.15676	0.10002	0.058216	-0.30345	0.014361	0.083472	0.098558	0.26256	-0.37092	0.12229	-0.13915	0.056163	0.23137	-0.23558	0.031613	0.14239	0.024476	-0.18339	-0.13437	0.10075	-0.81204	0.1476	-0.018958	-0.033502	-0.12197	0.18206	0.23778	-0.11105	-0.63972	0.16265	-0.10394	1.0393	-0.88387	0.1518	-0.74855	0.018297	0.36169	-0.17589	0.21628	0.35455	-0.039924	0.98507	-0.73137	-0.039845	-0.053569	0.44962	0.074775	-0.026346
P70S6K_pT389	0.26631	-0.17883	0.36831	-0.23305	-0.46538	-0.36177	-0.21937	-0.033907	-0.30434	-0.57812	-0.0010755	0.040907	-0.3184	-0.14214	0.04657	-0.11252	0.76023	-0.026887	-0.25095	0.1794	-0.38643	0.10415	-0.3362	0.10628	-0.1299	0.19632	-0.17196	0.21224	0.0093553	-0.066138	-0.33424	-0.063043	-0.38124	-0.11413	-0.16449	0.053424	-0.038733	-0.24092	-0.191	-0.38973	0.076295	-0.084843	-0.38242	-0.018293	-0.28119	-0.28692	-0.41861	-0.20458	0.028841
P90RSK_pT359S363	0.34968	0.061359	0.30545	0.096325	-0.10421	0.18554	0.47521	0.56067	0.00051781	-0.27442	0.37646	-0.15241	0.23234	0.13738	0.22848	0.57538	0.32639	0.27379	0.25769	0.10977	0.20524	0.58732	-0.17049	0.48869	0.14896	0.13753	0.39684	0.25677	-0.13634	0.70649	-0.24621	0.30548	-0.089557	-0.26661	0.30049	-0.17111	0.25093	0.030616	-0.0034508	0.37557	0.13527	0.45048	0.63235	-0.083493	0.038011	0.28298	-0.11368	-0.030023	-0.16409
PAI1	-0.24676	0.34441	0.52544	1.4854	1.1966	1.1339	-0.6754	0.15175	0.86953	1.1458	-0.24648	1.8801	0.94976	0.87668	-0.68609	1.1564	-0.31854	1.4822	0.77877	0.12633	0.12857	3.0272	1.1846	-0.34071	1.0671	-0.11834	-0.33647	0.33583	0.41486	1.5989	2.2657	-0.14414	1.2116	0.8738	-0.39254	0.23215	0.47	0.67804	0.21983	-0.21435	-0.17733	-0.48883	0.57788	0.2899	0.85963	-0.46378	-0.12793	0.16216	-0.41869
PAXILLIN	0.47132	0.89703	0.69484	0.83591	1.2697	0.18457	0.87974	0.81193	0.5519	1.0364	-0.098437	-0.2941	0.29317	0.15521	0.27009	-0.1305	0.18039	0.71933	0.34758	0.56663	0.71895	0.48884	0.45573	-0.20331	0.51974	0.22003	0.26889	-0.21829	0.048373	-0.015398	-0.65517	0.39303	0.33744	-1.4914	0.16209	-0.28426	0.28998	0.34477	0.15503	0.018243	0.44967	0.21324	0.56926	0.024515	0.83915	0.12066	-0.39763	-0.067943	-0.021589
PCNA	-0.52586	-0.42552	-0.37833	-0.60265	-0.97542	0.19712	-0.53075	-0.48069	-0.34234	-0.79567	-0.33011	-0.15116	-0.75869	-0.3461	-0.30908	-0.35892	-0.51297	-0.44472	0.20099	-0.76656	-0.55591	-0.4306	-0.2082	0.02732	0.014925	-0.49494	-0.070394	0.053514	-0.40747	-0.29951	-0.31459	-0.5246	0.012086	-0.35423	-0.27359	-0.30991	-0.28426	-0.34316	-0.81726	-0.55366	-0.56765	-0.55517	-0.15542	-0.65126	-0.49146	-0.39609	-0.28164	-0.32708	-0.77797
PDK1_pS241	0.19529	0.28874	0.26218	0.16433	0.18749	0.24757	0.44478	0.32957	0.024869	0.29696	0.075137	-0.16445	0.40263	-0.11289	0.30901	0.38777	0.034518	0.0076852	0.11052	0.063746	0.5022	-0.60035	0.13881	-0.31952	0.026232	0.48246	0.37782	0.3435	0.10394	-0.051864	0.0060191	0.45256	0.5126	0.16283	0.094915	-0.0013217	-0.0057235	0.85912	0.056741	0.39829	0.1492	-0.1565	0.45794	-0.1602	0.022858	0.05723	-0.07965	0.37117	1.072
PEA15	0.20494	0.094182	-0.15681	0.324	0.28619	0.50797	-0.062553	-0.087002	-0.25708	0.23201	-0.013811	0.24995	-0.1995	-0.44466	-0.34109	-0.16064	-0.40778	-0.095175	-0.42119	-0.46478	0.12879	-0.57271	0.17192	-0.46896	0.21436	0.95988	-0.19445	-0.024725	-0.19012	-1.0928	0.81959	0.11452	0.19442	0.58108	-0.10476	0.55644	-0.45073	-0.018454	-0.33297	0.24472	-0.25808	-0.27035	-0.010363	-0.12675	0.77802	-0.33188	-0.66877	0.20335	-0.2374
PI3KP110ALPHA	-0.41256	-0.24213	-0.41691	-0.32282	-0.59675	-0.33974	-0.46318	-0.24169	-0.52671	-0.82435	-0.42639	-0.29349	-0.51319	-0.22524	-0.16853	-0.41803	-0.43319	-0.33509	-0.38064	-0.55498	-0.12042	-0.71394	-0.087374	-0.082252	-0.14611	-0.13551	-0.36281	-0.17928	-0.46389	-0.93534	-0.28547	-0.0030564	-0.39658	-0.73337	0.22237	-0.52401	-0.36688	-0.35505	-0.41433	-0.53658	-0.22702	-0.34356	-0.41679	-0.4755	-0.19704	-0.28311	-0.58598	-0.2598	-0.13262
PKCALPHA	-0.13831	0.82846	0.49118	0.11921	-0.59625	-0.27978	0.64355	-0.04411	-0.4026	-0.42793	-0.20409	-0.30292	-0.22503	-0.43022	-0.050841	-0.29157	-0.25384	-0.072854	-0.54519	-0.42927	0.38204	-0.70304	0.18588	-0.2121	-0.2571	0.82828	0.068521	0.8059	-0.36984	-0.46336	-0.26533	0.27186	0.70991	-0.27138	0.19471	-0.36476	0.085769	-0.15872	-0.086113	0.16882	0.52742	-0.10087	0.36404	-0.020956	-0.030151	-0.62824	-0.66131	-0.028202	0.071041
PKCALPHA_pS657	0.20478	1.0391	0.48942	0.38	-0.1097	0.035017	0.83361	0.21451	-0.32103	-0.15654	0.16749	-0.53159	0.068225	-0.18371	-0.42062	-0.23117	-0.1033	0.24291	-0.62314	-0.17992	0.71812	-0.32122	0.46979	-0.28007	0.027475	0.88986	0.41778	1.0137	-0.2333	-0.5843	0.36661	0.46036	0.73115	-0.37649	0.44093	0.078743	0.27505	-0.050005	0.16796	0.20859	0.7108	-0.42935	0.50466	0.13255	0.48894	-0.66111	-0.47292	0.22559	0.2535
PKCDELTA_pS664	-0.010262	0.044406	-0.079055	-0.038703	-0.045958	-0.26978	0.023556	-0.093249	-0.33258	-0.05758	-0.027542	-0.13375	-0.11328	-0.26392	0.16075	-0.16904	-0.12611	-0.065948	-0.19248	-0.14104	0.10924	0.17498	-0.067577	-0.25129	0.02119	0.10985	-0.083205	0.11519	-0.27284	0.86076	-0.05233	0.031197	-0.0525	0.24946	0.1055	0.1687	-0.22869	-0.19379	-0.15716	-0.15567	0.18157	-0.26163	-0.010186	0.2742	-0.033141	-0.15386	-0.22572	0.09443	-0.13938
PR	-0.37541	-0.40773	-0.33444	-0.4052	-0.30443	-0.39794	-0.43641	-0.41069	-0.40569	-0.49423	-0.39996	-0.41462	-0.41475	-0.24209	-0.31176	-0.355	-0.40138	-0.25935	-0.45514	-0.16591	-0.40716	-0.37773	-0.36596	-0.27789	-0.37978	-0.22431	-0.39069	-0.35803	-0.38239	-0.40212	-0.4718	-0.41101	-0.40033	-0.38081	-0.40326	-0.34915	-0.38218	-0.41134	-0.38131	-0.4688	-0.45434	-0.42612	-0.39492	-0.39171	-0.37943	-0.43824	-0.41058	-0.4257	-0.29993
PRAS40_pT246	0.41962	-0.10563	0.26113	0.20674	0.040876	0.034178	0.39979	0.22935	-0.063842	0.024813	0.34409	0.084534	0.12665	0.16754	0.15757	0.39823	0.42234	0.40508	0.24395	0.17317	0.11089	0.15275	-0.15388	0.22362	0.040282	-0.086301	0.01856	0.17453	0.025056	0.46181	0.097488	0.094798	-0.16015	0.37051	0.072589	0.016383	-0.0046099	0.12229	0.1542	0.029826	0.29668	0.25312	0.32615	0.33878	0.11343	0.12929	-0.033134	0.094155	-0.093932
PTEN	0.065011	0.11741	0.08301	-0.23971	0.25356	0.094457	0.52927	0.74572	0.16315	0.46846	0.32938	-0.32862	-0.11615	-0.0043369	0.2305	0.50738	-0.2184	0.12664	-0.00027031	0.60845	0.29	-0.70089	0.36314	0.76172	-0.10592	0.10687	0.21216	0.21644	0.39803	-0.33832	0.13162	0.1167	0.225	-0.50277	0.84069	-1.0103	0.043982	0.56368	0.35695	0.57264	0.21145	0.11803	0.24485	-0.19517	-0.21449	0.81945	-0.14438	0.23192	0.75711
RAD50	-0.5201	-0.053852	-0.47333	-0.25355	-0.52422	-0.384	-0.43354	-0.20954	-0.46235	-0.46354	-0.43039	-0.53694	-0.84471	-0.27307	-0.38324	-0.51807	-0.36324	-0.4322	-0.4429	-0.44123	-0.19691	-0.26214	-0.32869	0.16712	-0.30289	0.0088196	-0.21755	-0.229	-0.83916	-1.0957	-1.204	-0.088499	-0.15586	-1.5956	-0.22549	-1.1761	-0.43964	-0.1855	-0.18414	-0.19126	-0.15258	-0.48068	-0.0063772	-1.0769	-0.27092	-0.0007735	-0.48054	-0.056216	-0.039294
RAD51	-0.16689	0.0024067	-0.2155	0.0053142	0.2989	0.10506	-0.23609	-0.16004	0.17114	-0.24752	-0.28359	0.16953	-0.10047	-0.18984	-0.12233	-0.19105	-0.23202	-0.090646	0.12892	0.22455	0.17159	0.46644	-0.085546	0.01304	0.012047	-0.26708	-0.10986	-0.090174	-0.018801	0.27303	0.2462	-0.11787	-0.043562	-0.10555	-0.1739	0.48425	-0.17028	-0.215	-0.13119	-0.28966	-0.23798	-0.234	-0.3227	0.022457	-0.027784	-0.21845	0.40265	-0.21034	-0.3565
RB_pS807S811	-0.24934	-0.76844	0.44631	0.04982	0.36507	-0.68907	1.3381	0.442	0.062449	-0.4822	0.10845	-0.11272	0.93553	0.80274	-0.74876	0.0050158	-0.057598	0.071457	0.38584	-0.37561	-0.024643	0.1302	-0.67846	0.34634	-0.21124	-0.64118	-0.067311	-0.37342	-0.67599	-0.55154	0.43544	-0.59769	-0.16473	0.29944	-0.29162	-0.26839	-0.19558	0.081665	-0.86741	-0.83694	-0.39076	-0.38244	0.067638	-0.3635	0.33867	-0.062642	0.62936	-0.83049	-0.93057
S6	-0.21301	-0.19666	-0.73282	-0.70619	-0.64906	-0.045346	-0.85275	-0.70218	-0.0013064	-0.46601	-0.039849	0.25119	-0.61915	-0.016964	0.16981	0.14054	-0.31113	-0.38911	-0.41576	-0.83489	-0.41377	-1.2943	-0.072687	0.067382	-0.19951	-0.86524	-0.33405	-0.29851	-0.31328	-3.2178	0.16773	-0.87837	-0.46476	-2.0146	-0.23342	0.27164	-0.58538	-0.65485	-0.80299	-0.21617	-0.58585	-0.33561	-0.44168	-2.1547	-0.51469	-0.61193	-0.10019	-0.53283	-0.83592
S6_pS235S236	1.1984	0.15562	1.0861	1.1367	0.071358	0.29799	0.20894	0.42532	-0.42067	1.1557	0.63543	0.31322	-0.53653	0.063862	-0.02473	0.56255	1.2154	0.018273	0.099227	0.34434	0.10295	-1.389	0.41254	1.6504	-0.29542	0.58647	0.53965	0.84253	0.89391	-0.14189	1.2004	0.03214	-0.46641	-0.034373	0.63179	0.22613	-0.27645	-0.34643	0.38791	-0.32321	0.74425	0.16916	0.94142	0.20154	0.13714	-0.14243	-0.36759	-0.20951	0.066598
S6_pS240S244	0.85488	0.011748	0.97889	1.2949	0.058905	0.03513	0.044265	0.48178	-0.34446	1.241	0.52295	0.23826	-0.85002	0.79142	0.27027	0.65404	1.2937	0.1464	0.18189	0.78111	-0.097482	-1.5991	0.55253	2.1363	-0.0012896	0.19368	0.50876	0.99035	1.3336	0.17967	0.72909	-0.49869	-0.4219	0.77227	0.3859	0.036466	-0.43992	0.041211	0.81424	-0.18663	0.67054	0.04535	0.81641	0.37266	0.47658	0.43124	0.057132	-0.34041	0.40548
SHC_pY317	-0.061413	-0.059251	0.19809	-0.18757	-0.33797	0.10454	-0.2369	-0.21713	-0.21375	0.32203	-0.093454	0.069186	-0.049904	0.016655	0.16592	-0.032503	0.046035	0.15339	-0.29797	-0.34878	-0.12888	0.070631	-0.37602	-0.069104	-0.1165	0.14329	-0.14202	0.16332	-0.074931	0.13276	-0.1884	0.34269	-0.21535	-0.30594	-0.035099	-0.1201	-0.14457	-0.10235	-0.25738	-0.30241	0.010068	0.33984	0.22798	0.13462	0.072076	-0.065523	-0.30402	-0.29607	0.0090466
SMAD1	0.039118	0.26671	0.043661	-0.00082881	0.35369	0.13246	0.10754	0.28423	0.1681	0.51087	0.053308	0.051898	0.27823	0.084183	0.18432	0.24791	0.13921	0.11252	0.065361	0.26982	0.64033	0.29184	0.13255	0.074199	0.19321	-0.011599	0.27809	0.13597	0.11805	0.29457	0.010729	-0.078269	-0.031436	0.33793	0.01817	0.39634	0.19662	0.3143	0.093547	0.30005	0.042644	0.017212	-0.11978	0.23952	0.17438	0.36628	0.42507	0.25064	0.13623
SMAD3	0.39998	0.4841	0.027151	0.055453	2.1646	0.40012	0.40894	-0.017473	0.42351	0.31956	0.59077	0.58713	0.26272	0.017739	0.024037	0.55519	0.29212	0.4532	0.39657	0.11349	0.44775	0.84779	0.36097	0.029893	0.46529	-0.085831	0.13911	0.30907	0.42217	0.70901	0.88944	0.23895	0.5189	0.41409	0.23052	1.1383	0.49352	-0.072811	0.00353	0.19316	0.15268	0.34938	0.12918	0.064203	0.39294	0.2641	0.69267	0.29013	-0.12448
SMAD4	-0.28498	-0.13838	-0.29791	-0.37495	-0.039721	-0.31862	-0.44239	-0.25949	-0.20133	-0.31289	-0.44164	-0.10045	-0.3086	-0.25678	-0.12305	-0.12776	-0.38643	-0.43064	-0.17218	-0.23106	-0.32005	0.17618	-0.3019	-0.35539	-0.2083	-0.26023	-0.31289	-0.11994	-0.15341	0.024672	-0.12644	-0.35056	-0.28236	-0.30541	-0.29941	-0.011405	-0.32856	-0.47866	-0.4226	-0.22733	-0.3577	-0.33376	-0.36358	-0.41566	-0.1457	-0.19587	-0.082473	-0.3268	-0.41277
SRC	-0.35711	-0.15441	-0.41199	-0.11504	-0.090897	0.13824	-0.27367	-0.33186	-0.030728	0.18831	-0.11769	-0.29996	-0.12691	0.28835	0.010662	-0.072789	0.0013199	-0.13565	0.3904	0.022113	-0.18694	-0.27884	0.13193	0.28077	-0.094247	-0.12629	-0.19085	-0.083409	0.20035	-0.41914	-0.27425	-0.089596	0.22427	-0.24577	0.10557	-0.035338	0.097557	-0.15114	0.011859	0.35527	-0.10327	-0.052372	0.39312	-0.049315	-0.19696	0.11158	0.13455	0.1931	-0.20841
SRC_pY416	1.3588	-0.10658	0.98918	1.1519	0.44572	0.063051	1.1543	1.2089	0.50699	0.41237	1.4185	0.16073	0.80593	1.2754	0.78793	1.2029	1.2761	1.2975	0.51414	1.0636	0.56082	0.35218	0.46545	1.8184	0.14592	-0.11232	0.79794	1.5406	1.5106	2.2152	1.9467	0.79882	0.12543	2.2335	0.67458	0.53685	0.91978	1.9831	1.359	1.6273	1.3712	1.9552	0.85961	1.9757	0.4125	0.71568	0.78689	0.62583	1.6196
SRC_pY527	0.9507	-0.72504	0.62024	0.76591	0.5377	-0.17486	1.0638	1.1006	0.088022	0.58433	0.85369	0.057662	-0.11826	1.0666	0.9209	0.96231	0.75494	0.89361	0.41515	0.77557	-0.22031	-0.31805	-0.58629	1.1159	0.56002	-0.36744	-0.06829	0.24931	0.82192	0.33427	0.86547	0.84796	-0.90566	0.74773	0.46611	-0.45236	0.040916	1.0942	0.41678	0.10741	0.57108	0.85569	0.66755	1.0996	0.54652	0.75145	0.33721	-0.014257	0.11383
STAT3_pY705	0.23267	0.85961	0.87956	1.0446	0.48091	0.52299	0.79465	0.78253	0.46652	0.59123	0.46655	0.17954	0.44816	0.26484	1.1986	0.52949	0.59381	0.67602	0.023634	0.3293	0.34978	0.18575	-0.0050501	0.63201	0.6215	0.49882	0.72215	0.4784	0.79482	1.0097	0.049487	0.78998	-0.29861	0.0020696	0.23708	0.093755	0.25488	-0.11912	0.4234	1.5418	0.66655	1.5248	0.40296	0.55407	0.61366	0.81828	0.042909	0.15589	0.95915
STAT5ALPHA	-0.53999	0.2116	0.52454	-0.095737	-0.23223	-0.39405	-0.11105	0.22193	-0.60353	-0.40639	0.55444	-0.76319	-0.49827	0.28689	-0.41161	-0.59378	0.57056	0.43793	-0.74791	-0.50318	0.021451	-1.1458	0.58788	-0.025378	0.30699	-0.026419	-0.12812	0.981	-0.27238	-0.67213	-0.92718	0.23736	0.54827	-0.88386	-0.094624	-0.68639	0.0058292	0.40444	0.12541	-0.29392	0.47829	-0.21286	0.28744	0.1346	-0.15382	-0.22688	-0.63384	1.11	0.32593
STATHMIN	0.092275	-0.08864	-0.16163	-0.082042	0.14514	-0.068375	-0.23586	-0.27275	-0.073182	0.022103	0.08187	0.33414	-0.034386	0.075593	0.019872	-0.12126	-0.14525	-0.27691	0.21104	0.168	-0.0094707	0.72543	0.068287	-0.12697	0.21152	-0.19653	-0.079602	-0.15572	-0.07304	-0.046011	0.37357	-0.11257	-0.081556	0.24446	-0.18691	0.50795	-0.087106	-0.36947	-0.078616	-0.27008	-0.22885	-0.14856	-0.18397	-0.051979	0.13736	-0.29938	0.23986	-0.050139	-0.44657
SYK	0.62423	0.41088	0.43151	-0.10365	-0.53798	0.3101	0.88684	0.062833	0.066253	-0.15181	0.65087	0.40685	-0.25371	0.16685	-0.1242	-0.2545	0.52002	-0.052679	-0.57921	0.17305	0.012514	-0.39511	0.83409	-0.35956	0.60992	-0.026064	0.2991	0.85402	0.06068	-1.8062	0.52982	-0.10121	-0.065085	0.1534	-0.080773	-0.55105	0.13578	0.74196	0.23745	-0.25814	0.66846	-0.25832	0.1118	0.06158	0.020752	0.2903	-0.33044	1.1099	1.0404
TUBERIN	-0.55728	0.12894	0.19565	0.28554	-0.28872	-0.34788	0.397	0.33817	-0.12596	-0.22927	0.15849	-0.30611	-0.017647	-0.17431	0.46952	0.15771	0.53296	0.087479	-0.35368	-0.18339	0.43099	-0.49888	0.17024	0.064144	0.31915	0.1807	0.3459	0.44019	-0.13323	-0.48624	-0.56941	0.35582	0.22972	-0.47333	0.22086	-1.2479	-0.17406	0.26372	-0.067465	0.27734	0.31574	0.11739	0.19465	0.0083006	0.1455	0.24164	-0.36064	0.22472	0.74015
VEGFR2	0.43729	0.75819	0.29466	0.64412	0.54223	1.0001	0.89567	0.81163	0.24435	0.71958	0.088737	0.61477	1.0776	0.30091	0.46961	1.4615	0.18692	1.3752	-0.081357	0.60982	0.80675	-0.10404	0.24511	-0.91489	0.49156	0.64637	-0.24122	0.83719	-0.014713	0.24317	-0.33971	1.02	0.97622	-1.088	0.54561	-1.9621	0.69392	0.6512	-0.15866	0.13037	0.11997	0.044226	0.047438	0.10248	0.50795	1.7238	0.3814	0.12353	0.64145
XRCC1	-0.080472	-0.26125	-0.35446	-0.58408	-0.33635	-0.20251	-0.20232	-0.37718	0.078665	-0.22782	-0.42007	-0.13521	-0.20194	0.19956	-0.0095138	-0.29191	-0.09376	-0.40971	0.068809	-0.17992	-0.37969	0.064603	-0.24084	-0.34359	0.15928	-0.22592	-0.10272	-0.12858	0.10791	-0.48922	0.057177	-0.24509	-0.16513	-0.10553	-0.25426	0.47367	-0.24101	-0.15353	-0.23041	-0.15365	-0.47656	-0.44933	-0.203	-0.72728	-0.25424	-0.31584	-0.1163	-0.047578	-0.26812
YAP	0.42563	0.52513	0.13498	0.40191	0.80006	0.23462	0.57204	0.097829	0.45438	0.73098	0.27386	0.80204	0.1956	-0.053528	0.1778	0.72211	0.21182	0.44337	0.34394	0.2599	0.25283	0.40521	0.037757	0.0089913	0.01842	-0.10163	0.04138	-0.10556	0.33946	0.23107	0.99754	0.18955	0.28802	0.83916	0.17733	0.66586	0.35737	0.14125	-0.081061	0.064107	0.022445	0.54497	0.23799	0.52075	0.16142	0.4382	0.62414	0.053453	0.10531
YAP_pS127	1.1134	0.64972	0.37444	0.75237	0.92697	0.41692	0.9354	0.50811	0.7294	0.79203	0.29408	0.67397	0.31771	0.010906	0.45276	1.1467	0.44752	1.0873	0.32591	0.32153	0.11223	0.067981	-0.40598	0.53179	0.088841	0.8554	-0.065946	-0.34406	0.96135	-0.22205	0.88335	0.10836	0.40394	0.81482	0.51459	-4.57e-05	0.95398	0.68637	0.42165	0.93758	0.19982	0.63188	0.12739	0.5546	0.91277	1.1779	0.71705	0.3471	0.35338
YB1	0.17782	-0.1054	0.073592	-0.008783	0.31397	-0.7458	0.041689	0.26853	-0.11922	0.007726	0.0071552	-0.27049	0.27883	-0.39232	-0.82136	-0.20553	0.1872	-0.0095829	-0.42935	-0.24664	0.13583	0.14865	-0.28439	-0.15199	-0.56718	-0.37615	-0.32996	-0.5365	-0.11278	-0.30015	-0.27493	-0.34416	-0.066554	-0.56505	-0.46151	-0.73301	0.051605	-0.18612	0.10572	1.6852	-0.19539	0.13137	-0.2076	-0.57369	-0.26184	0.38805	-0.10687	0.27025	-0.31981
YB1_pS102	0.42124	0.23455	0.18278	0.13532	0.025032	0.33576	0.40135	0.24952	-0.050575	0.64483	0.29339	0.08404	0.34383	0.0094293	0.0057543	0.17519	0.37961	0.19761	0.001739	0.1711	0.69276	0.2338	0.15354	-0.006093	0.14186	0.092372	0.53007	0.24162	0.05883	0.13077	1.4141	0.36732	0.56057	-0.087901	0.30534	0.2594	0.75825	0.028865	0.10977	0.067991	0.42388	0.3664	1.2218	0.23358	0.15328	0.14061	0.1186	0.087578	-0.084427
X4EBP1_pT70	0.045749	0.089159	-0.14003	0.28341	0.045629	0.25742	-0.12505	-0.09011	0.0016775	0.019341	0.091182	0.097365	0.014414	0.16487	-0.29844	-0.13181	-0.057775	-0.1258	0.031574	0.0066198	0.070865	0.48663	0.046074	0.1387	0.04826	0.15695	0.10833	0.037917	-0.029376	0.16716	0.21328	-0.33217	0.0548	0.83981	-0.14104	0.86159	0.15188	0.12566	0.090516	-0.042756	-0.099128	-0.26879	-0.058145	0.27042	0.28623	-0.17374	0.51896	-0.084113	-0.14835
ARAF_pS299	0.11691	0.025774	0.91357	0.48236	1.1286	0.13679	0.089416	0.14433	0.39116	-0.058345	0.022622	0.26794	0.4253	0.09221	0.055378	0.28698	0.034112	0.49647	0.75278	0.099686	0.5066	0.081831	0.32058	0.019468	0.1573	0.48749	-0.01903	-0.05728	0.063813	0.30988	0.29843	0.28397	-0.017054	0.60926	0.059391	0.14992	-0.22172	-0.037293	-0.16772	0.027179	-0.017502	0.087706	0.31413	0.18498	0.39215	-0.22497	0.36789	-0.076341	0.86671
ANNEXINVII	-0.22787	-0.18875	-0.42814	-0.22557	-0.21465	-0.12518	-0.29419	-0.18464	-0.2133	-0.10955	-0.26657	-0.14311	-0.28797	-0.3389	-0.040143	-0.1423	-0.51296	-0.30517	-0.13276	-0.18191	-0.092931	0.096079	-0.09324	-0.06057	-0.10467	-0.057098	-0.072209	-0.086915	-0.014047	0.25063	-0.2636	-0.17813	-0.042092	-0.24253	0.028925	-0.35132	-0.39001	-0.52431	-0.38037	-0.027035	-0.19379	-0.31085	-0.38954	-0.035947	-0.25968	-0.12271	-0.21563	-0.31176	-0.41976
ARID1A	0.062209	0.21648	0.027222	-0.038763	-0.060746	-0.176	0.18295	0.13456	0.27986	0.26662	-0.16716	-0.14704	0.46702	0.18921	-0.18626	0.30138	0.16969	0.18101	-0.14042	-0.028779	0.13342	-0.13917	0.03612	0.20244	0.22297	-0.079031	-0.025341	-0.042974	-0.041573	-0.55939	-0.20464	-0.35492	0.21215	-0.34382	-0.034002	-0.047198	0.094035	0.088928	-0.11013	0.16261	0.13503	0.022071	0.020963	-0.55669	-0.093704	0.28519	0.20837	0.22381	-0.04603
BRAF	0.018418	0.09917	0.3014	0.45762	-0.43162	-0.33565	0.047727	0.12161	-0.26095	-0.27871	0.0053475	-0.5187	0.36401	-0.2281	0.0094989	-0.066681	0.25045	0.14442	1.1136	-0.1047	-0.25314	-1.1119	0.28747	0.3799	-0.29062	-0.42507	0.075219	-0.22694	-0.16972	-1.0557	-1.0162	0.42686	0.70722	-1.5445	0.80496	-1.9333	-0.10946	0.50058	-0.16508	0.55667	0.69083	-0.019423	0.28397	-0.22711	-0.27539	0.49352	-0.28385	0.51731	0.59197
BAD_pS112	0.55251	0.22072	0.52099	0.43131	0.4773	0.43989	0.62898	0.22217	-0.13529	0.56846	0.6954	0.1204	0.27578	0.010419	0.099277	0.74511	0.4897	0.29447	0.46653	0.10298	0.27716	-0.13756	0.095579	0.065478	0.22514	0.68108	0.38086	0.31418	-0.056179	0.33716	0.82961	0.83363	0.30785	0.38403	0.65435	0.42652	0.18837	0.20685	0.059082	0.27171	0.20906	0.51466	0.69641	0.43147	0.32574	0.64906	0.24732	0.42654	0.18801
BAP1C4	-0.19786	-0.25576	-0.40942	-0.39243	-0.7009	-0.11701	-0.063912	-0.19387	0.0061864	-0.40253	-0.31044	-0.20868	-0.023412	0.20782	-0.22667	-0.13946	-0.45618	-0.34439	-0.22855	-0.47962	-0.36922	-0.56281	-0.1385	-0.11616	-0.048175	-0.72368	-0.24912	-0.20739	-0.27217	-1.5748	-1.0024	-0.37823	-0.09342	-1.0486	-0.030571	-1.4271	-0.43405	-0.21169	-0.69722	-1.2278	-0.31122	-0.42789	-0.33352	-1.3203	-0.58972	0.18686	0.21017	-0.32415	-0.47534
BRCA2	0.26484	0.31168	-0.020411	0.10476	0.27556	0.22543	-0.089949	0.028625	0.081285	0.30884	0.14952	0.42735	0.26079	0.11848	0.52582	0.22171	0.10742	0.10529	0.055648	0.46417	0.13915	1.1141	0.34648	-0.052165	0.21614	0.2141	0.066842	0.10776	0.26582	0.54735	0.43941	0.2131	0.15875	0.37305	0.090297	0.82413	0.14561	-0.057776	0.22722	-0.023453	0.0024105	-0.07425	-0.23231	0.067444	0.35489	0.05649	0.32563	0.048508	-0.048178
CD20	-0.047803	-0.14006	-0.17157	-0.25896	0.30281	-0.26444	-0.29262	-0.087341	-0.030342	0.060074	-0.33158	-0.15823	-0.034988	-0.22655	-0.18266	-0.58671	0.079019	-0.19438	-0.14535	0.10582	-0.13932	0.20292	-0.19572	-0.28062	0.034102	-0.08187	-0.039582	-0.036547	0.17036	0.099484	-0.09656	-0.22463	-0.12437	-0.22104	-0.31345	0.32008	0.059847	-0.15968	0.17755	0.12085	-0.089909	-0.10867	-0.37373	-0.39373	-0.1102	-0.047125	-0.19061	-0.012195	-0.017675
CYCLINE2	-0.31258	-0.0013628	-0.1832	-0.36388	0.29072	-0.18885	-0.42874	-0.49147	-0.1024	-0.30117	-0.21443	-0.040864	-0.22181	-0.1744	-0.09212	-0.14555	-0.1819	-0.30442	0.23885	-0.20029	-0.20299	0.079579	-0.096111	-0.10319	-0.043157	-0.36411	-0.18112	-0.1463	-0.32258	0.18348	-0.030552	-0.39801	-0.16902	0.53425	-0.20858	0.20269	-0.20835	-0.092766	-0.44003	-0.48979	-0.35985	-0.039579	-0.24024	-0.016389	-0.16202	-0.26511	0.089801	-0.22478	-0.43219
ETS1	-0.29096	-0.50281	-0.39175	-0.50982	0.51335	-0.56755	-1.2217	-0.52037	-0.792	-1.2661	-0.63582	-0.45789	-0.56949	-0.44199	-0.67508	-0.84463	-0.76926	-0.62953	-1.2445	-1.0722	-0.64249	-0.12114	-0.29266	-0.71969	-0.26741	-0.95363	-0.87687	-0.64349	-0.69972	-0.36335	0.47144	-0.35181	-0.32287	-0.33477	-0.92347	0.15684	-0.74938	-1.1137	-0.81411	-1.0776	-0.4378	-0.32082	-0.92362	-0.59414	-0.44143	-0.57345	-0.731	-0.56321	-1.5206
EIF4G	-0.035987	0.17047	0.013397	0.14714	-0.36982	-0.24697	0.086278	0.063264	0.1516	-0.20592	0.1649	-0.058912	0.46931	0.28642	-0.53285	0.02242	0.25263	0.18306	-0.16751	0.1042	-0.0092254	-0.63138	0.25198	0.44531	-0.13024	-0.60939	-0.020821	-0.24251	-0.29618	-0.7058	-1.0579	-0.42419	0.5618	-1.6851	0.42343	-1.8658	0.50322	0.51412	-0.072299	0.043562	0.10184	0.16096	0.4538	-0.86801	-0.068221	0.72358	0.41011	0.16348	0.094978
FASN	-1.7484	-0.96584	-1.0981	-0.18543	-1.4885	-0.6955	-1.2602	-0.74717	0.41457	-0.56689	-1.1297	-0.43694	-0.8213	0.012383	1.2261	1.1953	-1.0729	-0.77122	-0.74596	0.604	-1.6177	-1.8681	-1.0555	0.44216	-0.75263	-1.0763	-0.62423	-1.1914	-0.13523	-1.4477	-1.9098	-1.2609	-0.22753	-1.1512	-0.49678	-1.8012	-0.76796	-1.1006	0.0040858	-0.84013	0.031604	0.092414	-0.85005	-1.8225	-0.2248	-0.83047	-0.24458	-1.4452	-0.89183
FOXO3A_pS318S321	0.29486	-0.09226	-0.152	0.024533	0.014037	0.18576	0.023471	-0.16467	-0.12164	0.056704	0.31062	0.21455	0.16437	-0.10575	0.12422	0.021608	0.043785	-0.089652	0.051573	0.27502	0.025212	0.81954	-0.018601	-0.096844	-0.0070949	0.058977	0.078151	-0.055234	0.074873	0.62644	0.07143	0.0074481	-0.30187	0.05658	-0.050307	0.44258	0.041964	-0.0054558	0.28851	0.018067	-0.20645	-0.080598	-0.17275	-0.093994	0.10256	-0.097155	0.07354	0.16331	-0.20578
FOXM1	-0.77049	-0.58561	-0.56998	-0.70889	-0.89941	0.25973	-0.74856	-0.6677	0.30978	-0.58562	-0.64038	-0.15053	-0.49907	0.41289	-0.79852	-0.71251	-0.76418	-0.26675	-0.00044644	-0.23747	-0.6898	-0.023234	-0.013572	0.36557	0.40807	-0.19279	-0.3795	-0.29978	-0.51361	-0.11842	0.050569	-0.68895	-0.45674	-0.58898	-0.39465	-0.22015	-0.24186	0.78484	-0.67649	-0.86072	-0.68146	-0.92109	-0.29838	-0.69626	-0.46947	-0.57722	0.071387	-0.49159	-0.62121
G6PD	-0.27527	0.76302	0.18877	0.66454	1.6509	0.90289	-0.42429	-0.49374	-0.28313	-0.51181	0.045686	0.084581	-0.40394	1.4634	0.038122	0.013361	-0.50028	0.32402	2.7095	-0.43009	-0.2675	1.0768	0.12113	0.043689	-0.13344	0.094929	-0.28523	2.2452	-0.19888	1.1396	-0.21887	0.40193	0.09815	0.46623	1.581	0.093997	0.63396	-0.73145	-0.43923	1.3848	0.29991	1.2794	-0.19873	0.36097	0.86928	-0.37539	-0.053956	-0.21525	-0.58346
GAPDH	-1.686	-1.504	-1.5092	-2.9083	-2.0407	-0.77037	-3.0489	-2.8076	-2.6107	-3.0831	-2.0272	-2.6971	-1.3037	-0.77809	-2.8345	-1.9078	-2.9887	-1.6684	-1.2665	-4.9143	-1.7622	-2.9324	-0.60104	-1.9393	-1.7234	-2.5136	-1.8167	-2.6101	-3.4135	-1.5219	-4.0456	-2.4134	-0.20812	-4.2549	-2.4762	-3.9351	-1.6656	-0.40877	-4.2322	0.075111	-2.6835	-1.4861	-1.4409	-1.9938	-2.2584	-2.533	-3.305	-2.8907	-3.1629
GSK3_pS9	-0.6948	-0.28688	0.46649	0.29777	-0.32907	-0.33267	0.39976	0.5405	-0.95094	-0.72997	0.35556	-0.78754	-0.33529	-0.41294	0.089864	0.19186	0.24094	0.49298	-0.2383	-0.59925	-0.40221	-0.66132	-0.9658	0.65653	-0.35194	-0.28346	-0.053571	-0.085867	-0.73651	0.20216	-0.82235	0.35455	-0.79304	-1.2216	0.42374	-1.4481	-0.14528	-0.18682	-0.15997	-0.54696	0.26848	0.5042	0.33874	0.1209	-0.23632	0.26919	-1.0524	0.023328	-0.013028
HEREGULIN	-0.25504	-0.16986	-0.06878	-0.2127	-0.095014	-0.20179	-0.43394	-0.074294	-0.21425	0.030333	-0.33717	-0.15527	-0.10439	-0.23106	0.057763	-0.22031	-0.31924	-0.23158	-0.2023	0.11012	-0.12354	0.21667	-0.10389	-0.25252	-0.18191	-0.053798	-0.28105	0.17835	0.054201	0.05987	-0.087825	-0.13846	-0.093693	0.0091339	-0.31186	0.19484	-0.19247	-0.38369	-0.24249	-0.12742	-0.08187	-0.20435	-0.32129	-0.057883	0.036204	-0.021788	0.088173	-0.25454	-0.33805
MYH11	2.6448	2.511	2.7632	3.4084	2.8092	1.4311	1.3405	2.33	2.2568	2.1702	0.74103	1.8606	3.0579	0.90573	-0.42861	3.2088	1.4862	2.3446	0.47144	1.8302	2.7646	0.83959	2.1616	0.95929	0.10447	1.7966	0.055497	-0.22763	2.9413	0.19298	2.527	3.6232	2.0923	1.265	0.93719	1.2706	2.0192	0.057104	2.8742	1.7097	1.2256	2.3437	3.3875	1.4212	2.5838	2.4166	1.3357	1.4045	1.5337
MYOSINIIA_pS1943	0.090426	0.84418	0.29759	0.31954	0.73792	0.45221	0.47674	0.64705	0.15701	0.18639	-0.0042999	-0.15927	0.045897	0.62454	-0.032899	-0.21963	0.092383	0.13232	-0.4288	-0.078475	0.35157	0.067816	0.36016	0.25113	0.25937	0.019867	0.46594	0.1098	-0.17397	-1.3425	-0.80226	0.044765	0.32239	-1.4402	0.098903	-1.6583	0.21975	0.69579	-1.1627	-0.19807	0.15417	-0.14598	-0.28302	-0.88952	0.1757	-0.024473	-0.22964	0.059778	-0.047263
NRAS	-0.14986	-0.0059314	-0.12298	-0.11206	-0.10087	-0.053222	-0.36046	-0.18556	-0.077612	-0.19666	-0.20692	0.0012021	0.0049653	-0.076552	0.070596	-0.30278	-0.15731	-0.19976	0.052259	0.086022	-0.014802	0.47416	-0.0072995	-0.042904	-0.059335	-0.026179	-0.089635	0.062168	0.13254	0.041738	-0.12192	-0.045973	0.2373	-0.17587	-0.26508	0.020005	-0.094435	-0.20309	-0.050249	-0.2003	-0.087987	-0.08837	-0.17896	-0.2642	-0.00038322	-0.14689	-0.066257	-0.18355	-0.084092
NDRG1_pT346	1.1793	0.92068	1.7655	1.9403	1.1435	1.6598	1.693	1.1793	0.1978	0.98009	0.97361	1.3526	1.1527	0.51683	0.71574	1.4974	2.0321	2.7206	1.9213	1.0435	1.1287	1.4195	0.1769	1.2691	0.94519	1.1409	0.40128	0.20558	1.1241	1.7906	2.1299	0.31497	0.043214	1.7328	1.4143	0.87218	1.4355	1.113	0.66452	-0.114	1.4523	0.2747	1.3572	2.3111	1.4307	2.3606	-0.16205	0.26737	0.74276
P21	-0.12618	0.047447	-0.027508	-0.35709	0.47618	0.032674	0.080087	0.29323	0.18192	0.21908	0.10742	-0.031191	-0.22214	-0.20849	-0.45028	-0.12774	-0.47557	0.023157	-0.027071	-0.22402	0.20337	-0.12443	0.038208	-0.27036	-0.12699	0.084378	0.033533	-0.19218	-0.27936	-0.19184	0.49589	-0.14585	0.12357	0.021316	0.11723	-0.020043	-0.069068	-0.12809	-0.31383	0.18768	-0.29126	0.14552	0.41415	-0.0015047	0.10808	-0.17937	-0.0518	-0.2198	-0.51787
P27_pT198	0.49338	0.35721	-0.13344	-0.29754	-0.44015	0.28085	-0.12577	-0.30828	-0.058492	-0.18943	1.1382	0.22527	0.067231	0.00062532	-0.12031	-0.20063	0.3587	-0.33762	-0.28465	-0.34066	-0.10882	0.15579	0.31938	0.059353	0.23026	-0.27105	0.092525	-0.13202	0.017287	0.48762	-0.093899	-0.25678	-0.28206	0.25744	-0.13985	0.3153	0.48209	-0.17983	0.10241	-0.40786	-0.089323	-0.027765	-0.22272	-0.31604	-0.26123	-0.16882	-0.15307	0.73115	-0.45589
P90RSK	-0.21816	0.12212	0.3984	0.25176	-0.3382	-0.2762	0.18713	0.15506	-0.24235	-0.27728	-0.12427	-0.1557	0.038081	-0.0035163	0.4689	0.00070304	0.13165	0.22115	-0.40299	-0.16232	-0.0064034	-0.44544	-0.0014523	0.11524	-0.074947	0.17784	-0.043172	0.23287	0.015093	-0.69463	0.063047	0.49661	-0.043587	-0.16062	0.52247	0.34163	-0.23688	0.0899	0.0012784	0.57046	0.25863	0.05057	0.29902	0.071061	0.16135	-0.040039	-0.12782	0.087089	0.86806
PDCD4	0.32386	-0.62802	0.19165	-0.022087	-0.5846	0.05004	-0.10197	-0.33478	-0.39151	-0.37177	0.34052	-0.1038	-0.95277	-0.65206	0.00064861	1.9356	-0.25222	0.03131	-0.022433	-0.34679	-0.97191	-0.96622	-0.77916	-0.068726	-0.14652	-0.078042	-0.037171	-0.21785	-0.32283	-1.1848	-0.58539	0.19252	0.063241	-0.89623	0.17005	-0.089992	-0.40483	-0.65723	-0.051244	-0.027329	0.094307	0.0843	-0.77288	-1.1939	-0.56664	1.0374	-0.88992	0.0061851	-0.66997
PDK1	-0.098747	-0.079844	-0.15642	-0.22726	-0.16813	-0.14849	-0.25234	-0.18279	-0.17978	-0.17311	-0.2564	-0.022206	-0.13261	-0.21355	-0.074932	-0.066951	-0.25165	-0.2141	-0.1623	-0.030426	-0.1751	-0.083645	-0.15541	-0.28182	-0.14292	-0.042927	-0.1318	-0.043574	0.024621	-0.32673	0.14924	-0.061659	-0.05339	0.0067086	-0.19725	0.12774	-0.27215	-0.15471	-0.25876	-0.22029	-0.11521	-0.1943	-0.12239	-0.14299	-0.11142	-0.20428	-0.077356	-0.19587	-0.090618
PEA15_pS116	-1.1746	-1.2675	-0.96293	-0.60606	-1.0341	-1.563	-1.9678	-1.8899	-2.8767	-3.767	-1.271	-1.2093	-0.90805	-1.0928	-1.2591	-1.9479	-1.8676	-2.2794	-3.0165	-2.9991	-1.1165	-0.20596	-1.1061	-1.2127	-1.3076	-0.86643	-1.9258	-1.964	-1.8548	-3.2043	-1.1692	-1.3813	-1.4218	-1.4346	-1.2715	-0.77028	-1.9322	-1.8509	-1.5572	-1.92	-0.87062	-1.5732	-1.3788	-1.6904	-0.6825	-1.0706	-1.7552	-1.5181	-2.3114
PI3KP85	0.47162	0.067509	-0.0205	-0.072028	-0.21604	0.3249	0.084326	0.16238	-0.1766	0.1163	0.41567	-0.40743	0.18065	-0.20972	-0.23492	-0.017862	0.14823	0.099413	0.084466	0.16996	0.12826	-0.58886	0.49243	-0.039584	0.51792	0.16643	-0.011274	0.57851	0.21369	-1.1504	-0.48695	0.18243	0.11252	-0.72305	0.70348	-0.90727	-0.306	0.32246	0.17745	-0.42122	0.32037	-0.34832	-0.030366	-0.14705	0.030307	-0.57837	-0.41598	0.35154	0.18985
PKCPANBETAII_pS660	0.32173	0.4069	1.0619	0.70626	0.04914	-0.079498	1.0148	0.7909	-0.30021	0.21909	0.84505	-0.36796	0.21412	-0.20678	0.79175	0.46993	0.69189	0.74447	0.31249	-0.093693	0.12985	-0.77726	-0.037474	0.13185	0.21343	0.97335	0.29598	0.62681	-0.072582	-0.37614	-0.028939	1.062	0.21724	-0.28183	1.526	-0.23967	0.29422	0.74843	0.63797	0.45582	0.94953	0.58885	1.6289	0.62536	0.43858	0.33472	-0.49651	0.78396	0.89811
PRDX1	0.024546	-0.1403	-0.30737	0.10848	-0.14027	0.35235	-0.51228	-0.56041	0.11997	-0.20746	-0.032314	0.1315	-0.488	-0.19505	0.37918	-0.027837	-0.2731	-0.076698	0.63485	-0.13761	-0.35921	0.48868	0.038495	-0.14012	0.084721	-0.22775	-0.52152	-0.023052	0.042373	-0.35662	0.26703	0.069932	-0.11827	0.1142	0.046566	0.87177	-0.056601	-0.46493	-0.39753	-0.15061	-0.26381	0.0078198	-0.49038	-0.27343	-0.099749	-0.32374	-0.26007	-0.1018	-0.54218
RAB11	0.035966	-0.056431	0.037293	-0.073907	-0.0070004	0.047074	0.066057	-0.00023658	0.40341	0.58879	-0.11155	0.070583	0.16198	0.1092	0.35355	0.034042	-0.23857	-0.049751	0.079974	0.8524	0.36151	0.81827	0.12069	0.0053738	0.13847	0.11715	0.10259	-0.045984	0.30496	0.1342	0.32725	0.080933	0.22471	0.14104	-0.081287	0.39512	0.032196	-0.097302	0.31647	0.53735	-0.052842	0.69694	0.074244	0.49739	0.58227	0.22414	0.58926	-0.13568	-0.056431
RAB25	-0.89322	-0.15525	-0.55831	-0.85802	-0.77265	0.63255	0.62275	-0.59527	0.24499	0.10503	-0.83253	-0.26306	0.40496	-0.17884	1.8975	0.18013	-0.43185	-0.095456	0.3573	-0.24598	0.070738	-0.57684	-0.26147	-0.05166	0.31733	-0.41599	0.37081	-1.2173	0.39638	1.064	-0.45633	-0.14359	0.86465	0.044028	0.12956	-0.20561	0.62915	-0.50083	-0.66247	1.7215	-0.12576	1.6849	-0.07303	-0.3772	-0.038017	1.035	0.08134	-0.50325	0.44182
RAPTOR	-0.33044	0.1261	0.23588	0.024549	0.21182	-0.30277	-0.1098	-0.14003	-0.26677	-0.20972	-0.29166	-0.38197	-0.016882	-0.047943	-0.43884	-0.073533	-0.20577	-0.35664	-0.42574	-0.23218	0.047415	-0.34907	-0.21117	-0.10866	-0.31052	-0.055506	-0.19127	-0.14312	-0.35101	-0.59334	-0.60791	0.01091	0.38952	-0.78414	-0.21879	-0.87599	-0.011773	0.20728	0.0073958	0.49022	0.18474	-0.057191	0.33856	-0.45447	-0.28352	-0.57462	-0.43383	0.15457	0.020385
RBM15	-0.54507	-0.0048211	-0.22544	-0.83066	-1.1403	-0.41853	-0.3244	-0.37782	-0.157	-0.68774	-0.33096	-0.16279	0.0096923	-0.083081	0.2498	-0.33932	-0.33844	-0.3189	-0.58154	-0.57805	-0.60092	-0.8588	-0.49242	-0.081087	-0.29361	-0.17093	-0.29635	-0.37195	-0.59605	-2.7058	-0.53903	-0.18217	-0.082963	-3.1377	0.099718	-1.3053	-0.33776	-0.23943	-0.62729	-0.27578	0.056893	-0.22604	0.12505	-2.6158	-0.61732	-0.19761	-0.56422	-0.037594	-0.00036698
RICTOR	-0.031407	0.47348	0.73701	1.4277	0.56381	-0.28353	0.19526	0.87193	0.10452	0.070273	-0.35769	-0.3698	0.73039	-0.15571	-0.092103	0.64669	0.25351	0.52865	-0.31009	-0.068096	0.51464	-0.51052	0.1931	-0.14486	-0.45155	0.073541	-0.26864	-0.17312	0.64187	-0.046849	-0.29742	1.2998	0.2813	-0.731	0.13529	-0.64839	0.23817	-0.4056	0.99019	0.65277	0.11209	0.50902	0.82126	-0.30211	0.36844	0.70149	-0.40045	0.085236	0.44648
RICTOR_pT1135	0.29745	0.15038	0.40223	0.44017	0.50491	0.065514	0.42614	0.58123	0.19035	0.61633	0.20918	0.24525	0.29654	0.24291	0.065332	0.49247	0.38428	0.43827	0.61296	0.49817	-0.30193	0.27311	-0.018625	0.1689	0.072407	-0.07634	0.11994	0.1748	0.27283	0.23721	0.34313	0.26829	0.068379	0.38635	0.33385	0.29538	0.078282	0.1085	0.19445	0.42295	0.24174	0.23758	0.43239	0.1923	0.057055	0.39374	0.18971	0.23281	0.31206
SCD1	-0.52127	-0.1043	-0.38063	-0.4348	-0.46447	-0.18294	-0.038421	-0.50162	-0.22144	-0.48148	-0.47136	-0.18983	-0.21541	-0.10044	-0.13724	-0.44733	-0.53981	-0.3953	-0.23506	-0.40621	-0.16628	-0.055208	-0.32712	0.57533	-0.27432	-0.227	-0.17173	-0.069789	-0.18242	0.374	-0.16727	-0.39586	-0.26709	0.22532	-0.29966	-0.13994	-0.29813	-0.62706	-0.31482	-0.14125	-0.13594	-0.16225	-0.46775	0.18626	-0.33672	-0.011137	-0.33473	-0.57681	-0.29139
SF2	-0.48138	-0.27385	-0.45003	-0.5117	-0.35987	-0.33479	-0.52909	-0.48475	-0.35141	-0.50365	-0.42423	-0.43901	-0.43991	-0.26269	-0.24333	-0.38168	-0.47617	-0.29923	-0.24826	-0.44461	-0.43051	-0.198	-0.36545	-0.22094	-0.39158	-0.13913	-0.24335	-0.22612	-0.27362	-0.25876	-0.21697	-0.34108	-0.33335	-0.41237	-0.48356	-0.066178	-0.31691	-0.43856	-0.43547	-0.24833	-0.35274	-0.23078	-0.39225	-0.20562	-0.38673	-0.17949	-0.19928	-0.42899	-0.42954
TAZ	1.1734	0.14515	0.038028	0.19902	0.3089	0.070199	-0.028109	0.028778	0.10193	0.30679	0.2023	0.39389	0.29345	0.032567	0.22587	0.01146	-0.1037	-0.004683	0.20403	0.38006	1.2963	1.0906	0.23526	0.059941	0.14032	0.050047	-0.047972	0.02608	0.099096	0.331	0.24487	0.018491	0.2729	1.4811	0.064278	0.64196	0.04993	-0.12677	0.21108	0.061234	-0.052937	0.064192	-0.1098	1.2802	0.41529	-0.12543	0.34991	0.068385	-0.33162
TIGAR	-0.19324	-0.10996	-0.044746	-0.17331	-0.02378	0.50697	-0.20599	-0.28453	1.2641	-0.035877	-0.071332	-0.034843	-0.24942	-0.049337	-0.10799	-0.11019	-0.2311	-0.18469	-0.29182	-0.15645	-0.13731	0.046707	0.074003	0.9792	-0.16889	0.045785	0.54252	-0.12799	0.29849	-0.019812	0.079521	-0.15249	0.081928	-0.056611	-0.21618	0.25263	0.62509	-0.09017	-0.06562	0.011098	-0.2214	-0.078087	-0.087431	0.090756	0.063301	0.72104	0.12972	-0.1641	-0.27579
TRANSGLUTAMINASE	1.1681	0.30472	0.74394	1.3216	2.1219	1.2288	0.73453	1.1739	0.71993	0.73439	0.62258	0.36322	-0.037444	0.38003	1.2625	1.1563	0.67718	1.532	0.36338	1.2893	0.38476	-0.040517	0.49161	2.3032	0.18834	1.2148	0.83162	1.3227	1.4423	0.43247	-0.014407	0.99001	0.78902	-0.15218	0.11765	-0.012627	0.25704	0.35655	1.7469	0.53169	1.0763	0.26656	0.16315	0.80802	1.4144	0.54808	-0.07491	0.5183	1.1816
TFRC	-0.8799	-0.71072	-0.11865	0.044767	-0.88932	-0.044119	-1.1586	-0.044004	0.45822	-0.86725	-0.17365	0.070202	-1.2666	0.063438	-0.87764	-0.51445	-0.90371	0.097993	0.29787	0.63101	-0.9558	-0.16699	-0.63628	0.29171	-0.14304	-0.3114	-0.61221	-0.15335	-1.1785	-0.47097	-0.4537	-0.84321	-0.3564	-0.25975	-0.7347	-0.56995	0.62992	0.17658	-0.050128	-0.35161	0.13803	-0.54353	-0.3359	-0.63119	0.20418	-0.20719	-0.040313	-0.8899	-0.023369
TSC1	-0.37145	0.015525	0.21976	0.43439	-0.3835	-0.34056	0.20138	0.10961	0.097525	-0.21248	-0.19019	-0.28352	-0.12676	0.13135	0.10433	0.053638	-0.16853	-0.0009995	-0.23176	-0.087931	-0.048505	-0.58967	0.22954	0.40932	-0.024772	0.034293	0.29267	0.092232	0.048975	-1.3821	-0.62676	0.37345	0.53524	-1.0454	0.098122	-0.94013	0.13246	0.45894	0.21414	0.52836	0.085597	-0.092911	0.30857	-0.96117	0.20624	0.21253	0.034933	0.14061	0.3838
TUBERIN_pT1462	0.09265	-0.30278	0.27753	0.25337	-0.063465	-0.48885	0.30506	0.44701	-0.41606	-0.26818	0.33873	-0.31687	0.082891	-0.26779	0.24634	0.43298	0.33934	0.28954	-0.027631	0.026378	-0.29752	-0.17103	-0.42008	0.055138	-0.22268	-0.53974	-0.21915	0.041072	-0.142	0.057902	-0.27043	0.024203	-0.24062	-0.051237	0.21728	-0.37538	-0.41216	0.081841	-0.059997	-0.20802	0.40774	0.20572	0.019801	0.17969	-0.4653	0.20999	-0.34677	-0.082526	-0.017466
EPPK1	-2.2447	-1.3606	0.74159	0.60472	-0.57337	0.32377	0.60355	1.958	-1.1368	0.72984	-2.9063	-1.1677	1.7977	0.45647	1.321	0.73743	0.75211	0.85101	-1.4056	1.3831	0.50055	-0.31714	0.52133	1.2546	-1.0859	-0.31436	1.7518	-0.8661	0.46347	1.5666	-2.7185	-0.1756	2.9638	-2.3799	-0.032845	-2.679	0.73339	-0.66199	0.70133	3.3985	-0.5052	1.1293	-1.2917	0.32118	2.1346	0.64229	0.22473	-1.2824	0.058165
XBP1	0.1535	-0.16493	-0.042693	-0.1181	0.24621	-0.39234	-0.61187	-0.045372	-0.40574	-0.38333	-0.44357	-0.35634	-0.30734	-0.024349	-0.27891	-0.46034	-0.072817	-0.52082	-0.35317	-0.35291	0.21236	-0.072299	-0.21429	-0.019343	-0.3183	-0.12913	-0.23672	-0.33846	-0.36402	-0.15381	-0.4405	-0.027655	-0.25287	1.1739	-0.36251	-0.38823	-0.46521	-0.47518	-0.16458	-0.26163	-0.13736	-0.0052622	-0.3589	0.86685	-0.291	-0.40056	-0.39241	-0.24529	-0.24522
ACETYLATUBULINLYS40	-0.67272	0.2822	0.1921	-1.8307	-0.45125	-0.80151	0.31817	0.90473	0.047738	-0.15232	-0.54393	0.47403	0.61196	0.15843	1.4012	1.1518	0.65987	0.43298	0.56837	0.26138	0.69382	-0.39699	-0.0032789	-0.29638	0.14701	-0.085225	0.74906	0.44469	0.22034	0.40578	-1.1672	0.54171	0.69676	0.12094	1.0343	-0.4039	-0.27874	0.87508	0.036025	0.53409	-0.17727	1.0968	0.83003	0.62229	1.1344	1.4684	0.60012	0.22131	0.2576
P62LCKLIGAND	0.21628	-0.38295	0.27407	-0.13739	2.8635	0.061143	0.24856	0.18765	0.45783	-0.14898	0.44709	0.22392	0.72663	0.40848	-0.23273	-0.62936	-0.056228	0.16382	0.57832	0.68048	-0.030229	-0.89112	0.52631	-0.054296	-0.17323	-0.29771	0.36964	0.94513	0.41653	-0.91592	0.15721	-0.17178	-0.24872	-0.31369	0.041991	0.24241	0.43044	0.35259	0.076963	0.92166	1.1388	0.86493	0.71473	0.53835	-0.24832	0.26989	-0.42534	-0.20456	0.59917
X1433BETA	-0.065588	-0.047006	-0.08225	-0.1044	-0.0363	-0.15343	-0.29186	-0.1915	-0.13031	0.050969	-0.19618	0.038243	-0.13307	-0.10902	0.028198	-0.23932	-0.18127	-0.19618	-0.10498	0.039362	-0.17631	0.17169	-0.035643	-0.14155	-0.046142	0.066755	-0.139	0.040176	0.023578	-0.13972	0.017829	-0.027517	-0.073956	-0.15811	-0.15062	0.15458	-0.21951	-0.23904	-0.073245	-0.19587	-0.09961	-0.11548	-0.17792	-0.20778	-0.093557	-0.18298	-0.12059	-0.14421	-0.037145
X1433ZETA	0.16963	-0.020649	-0.30451	-0.21887	-0.26107	0.1126	-0.22179	-0.2965	0.18575	0.074815	-0.39285	0.62294	-0.031346	0.00060842	-0.032929	0.31707	-0.47401	0.14434	0.24141	0.00055703	-0.6483	-0.2131	0.053218	0.064087	-0.21422	-0.036402	0.14574	-0.43964	0.12955	0.32316	1.2859	-0.27252	0.32472	0.93998	-0.1458	1.0945	-0.053485	0.55265	-0.45456	0.062059	-0.11751	-0.27579	-0.05614	-0.46199	-0.48271	0.10732	0.11417	-0.14452	-0.090428
ACVRL1	-0.15616	-0.035902	-0.11167	-0.12744	-0.2026	-0.16367	-0.26746	-0.29571	-0.25385	-0.21833	-0.15623	-0.00022155	-0.24555	-0.21732	-0.024364	-0.20736	-0.24693	-0.21226	-0.20804	-0.13226	-0.13154	0.065285	-0.033561	-0.15164	-0.11485	0.011918	-0.22015	-0.031035	-0.046994	-0.065102	0.091057	0.001514	-0.13177	-0.14331	-0.1606	0.14578	-0.20426	-0.28864	-0.20361	-0.25522	-0.11569	-0.12864	0.25278	-0.25419	-0.078624	-0.21774	-0.18157	-0.26662	-0.086443
DIRAS3	-0.025723	0.13835	0.014323	-0.0062884	0.28707	0.023213	-0.049348	0.11787	0.070141	0.12316	-0.23747	-0.027321	0.04915	-0.039242	-0.022356	-0.019588	-0.061807	0.037904	0.050374	0.041643	-0.084267	0.015014	-0.062527	-0.076858	-0.036416	0.099779	0.020639	-0.0094575	0.15518	0.40383	0.053365	-0.040102	0.02182	0.15506	-0.07265	0.20869	-0.074305	0.012136	0.0851	0.15428	-0.14532	0.012987	-0.13312	0.073445	0.0074214	-0.053667	0.20426	0.015153	0.10987
ANNEXIN1	0.42758	1.156	0.95365	0.11276	0.56431	0.41283	1.5564	0.33667	0.92542	2.6279	0.46104	1.3045	1.1367	-0.2194	-0.33248	0.6103	0.13893	0.67308	0.49666	0.70483	0.55271	-0.11291	2.7	-0.19166	0.045512	0.54446	-0.23319	0.72706	0.60203	-0.39138	0.699	0.67225	1.2999	1.045	1.426	-0.80761	0.66196	3.3002	0.50868	0.10025	2.319	0.052436	1.7379	1.3388	0.64177	-1.01	-0.42329	0.45944	1.1856
PREX1	-0.32111	0.090209	-0.30422	-0.69428	-0.54113	0.17305	-0.31982	-0.25598	-0.38804	-0.32972	-0.14997	-0.55235	-0.85388	-0.59929	-0.4744	-0.78074	-0.32387	-0.44806	-0.58278	-0.18275	-0.49805	-0.55602	-0.035344	-0.41025	0.10947	0.087053	-0.30474	0.59614	0.1597	-0.813	-0.3111	-0.33183	-0.40322	-0.58553	-0.52745	-0.3689	-0.62957	-0.3276	-0.24591	-0.87922	0.13855	-0.73433	-0.65035	-0.45625	-0.28475	-0.78404	-0.82372	0.040827	-0.28842
ADAR1	-0.31671	-0.10511	-0.082276	-0.37536	-0.38616	0.16541	0.29628	0.22231	0.24643	0.059415	-0.12717	-0.41251	0.15822	-0.1702	-0.23215	-0.074279	0.073974	0.018438	0.0073886	-0.23101	-0.21846	-0.64301	-0.096771	0.281	0.055075	0.058659	0.16189	0.085251	0.083572	-0.16223	-0.6405	-0.22666	0.2935	-0.76424	0.082111	-0.80154	0.25958	0.21285	-0.0088878	0.32504	-0.011058	-0.14815	0.34614	-0.73875	-0.34534	-0.16416	-0.2659	0.12093	0.2669
JAB1	-0.085122	-0.1116	-0.37053	-0.34246	-0.42143	-0.20044	-0.50491	-0.37619	-0.2487	0.19012	-0.49042	-0.18776	-0.42582	-0.19705	-0.0079074	-0.39866	-0.3373	-0.40662	-0.26466	-0.070142	-0.40273	-0.13998	-0.26483	-0.28454	-0.2543	0.10095	-0.24161	-0.0046219	-0.10686	0.028556	-0.31613	-0.1041	-0.3411	-0.31944	-0.32222	-0.054416	-0.31884	-0.57147	-0.3169	-0.4958	-0.073794	-0.25714	-0.38413	-0.22817	-0.28533	-0.52333	-0.35208	-0.46143	-0.11099
CMET	-0.12328	0.015716	0.035303	0.15067	0.35355	0.2607	3.2872	0.089064	-0.10759	0.00044872	-0.11639	-0.24223	0.36509	-0.14905	-0.14951	-0.058179	0.017331	-0.073936	-0.094843	-0.11039	0.36165	-0.076042	0.18563	-0.17322	-0.10016	-0.03341	0.2567	-0.056577	-0.12142	0.10339	0.088988	-0.079227	0.16146	-0.21245	-0.05348	0.0062954	-0.0034045	0.19132	1.9199	0.74059	0.50852	0.064702	0.23421	0.17411	0.0069774	0.17613	-0.065139	-0.15239	0.33589
CASPASE8	-0.09842	-0.0057001	0.17599	0.083375	0.28693	0.61105	3.1534	0.079951	0.47791	0.33487	0.11356	-0.084077	0.21244	0.39576	-0.21518	0.15242	0.13448	0.07467	-0.02712	0.0091817	-0.13642	-0.075094	0.22724	0.77751	-0.074685	-0.19237	0.64569	0.28488	0.14383	-0.03434	0.40136	-0.13792	0.2559	0.54533	0.093493	0.031465	0.43379	0.66787	1.9683	0.3256	0.36954	0.091985	0.35153	0.33542	0.16188	0.22039	0.19207	0.33053	0.47998
ERCC1	-0.20984	-0.21389	-0.22994	-0.22745	0.01002	-0.11893	1.9529	-0.31097	-0.47353	-0.43159	-0.37062	-0.25052	0.00065781	-0.22192	-0.19261	-0.39152	-0.38576	-0.37411	-0.50083	-0.43899	0.09046	-0.13455	-0.22955	-0.27249	-0.22078	-0.34291	-0.1226	-0.25358	-0.31067	0.31564	-0.039974	-0.18675	-0.16125	0.08686	-0.26896	0.037659	-0.34088	-0.45807	0.80227	-0.16067	-0.055075	-0.21554	-0.2871	0.090185	-0.26766	-0.1758	-0.2775	-0.29117	-0.25416
MSH2	-0.61144	0.40205	-0.25774	-0.366	-0.93809	-0.36627	-0.36832	-0.28698	-0.096805	-0.55135	-0.59492	-0.64368	-0.30084	0.011455	-0.28537	-0.17886	-0.52825	-0.30691	0.063451	-0.52285	-0.59026	-0.40744	-0.18203	0.082876	-0.0061679	-0.17203	-0.090124	-0.0095624	-0.45952	-0.53288	-0.84804	-0.27372	-0.18652	-0.79583	0.049969	-0.70123	-0.44213	0.092741	-0.70408	0.064371	-0.27923	-0.50225	0.0061275	-0.49791	-0.38671	-0.22213	-0.083387	-0.21896	0.042456
MSH6	-0.61271	0.61001	-0.17149	-0.47633	-0.94226	-0.50429	-0.36999	-0.45306	0.14069	-0.52629	-0.66254	-0.17869	-0.30325	0.24759	-0.46901	-0.23616	-0.73729	-0.29232	0.3087	-0.50335	-0.48334	-0.19665	-0.14228	-0.039147	-0.046411	-0.58534	-0.30865	-0.21049	-0.67815	-0.5691	-0.77279	-0.46729	-0.034163	-1.2715	0.21703	-0.72974	-0.47089	0.26671	-0.86012	-0.085929	-0.52965	-0.81156	0.18476	-1.0114	-0.60753	-0.21483	0.20329	-0.20492	-0.25437
PARPCLEAVED	-0.10353	-0.14568	-0.32428	-0.2666	0.054527	0.17189	3.9065	-0.12685	-0.25218	-0.44637	-0.42205	-0.27854	0.29973	-0.11695	-0.10601	-0.26437	-0.4094	-0.4011	-0.27111	-0.40025	0.40783	-0.12706	-0.42828	-0.31703	-0.19822	-0.16588	0.24575	-0.13293	-0.30892	-0.56885	-0.45004	-0.49733	-0.25802	-0.51861	-0.30631	-0.068636	-0.14737	-0.3822	2.293	-0.15112	0.41228	-0.32285	-0.19624	-0.39497	-0.30266	-0.11175	-0.34707	-0.33104	0.36759
RB	-0.37627	-0.25135	-0.30615	-0.22983	-0.016821	-0.2077	1.0451	-0.1519	-0.049037	-0.062463	-0.46275	-0.36932	-0.031592	0.072691	-0.2618	-0.26828	-0.21113	-0.1224	-0.38839	-0.035458	-0.11081	-0.098159	-0.24093	-0.15227	-0.24246	-0.32341	-0.05518	-0.042799	-0.22651	0.037821	-0.26832	-0.30125	-0.17075	-0.11001	-0.16545	-0.18618	-0.052544	-0.075106	0.48953	0.035627	-0.19717	-0.19914	-0.2062	-0.084157	-0.055238	-0.095364	0.036437	-0.074156	-0.15449
SETD2	0.012831	-0.065121	-0.18718	-0.26578	-0.38705	1.305	1.0481	1.9547	-0.28046	-0.067925	-0.33484	-0.16613	0.29077	-0.3044	-0.04612	-0.43014	-0.40718	-0.36965	0.77622	-0.027083	-0.26367	0.1497	-0.18799	-0.32065	0.47448	-0.15581	1.0092	-0.077059	-0.34078	-0.15924	-0.17253	-0.36122	-0.033808	-0.28017	0.85463	0.26685	-0.094737	-0.49851	0.073326	-0.14819	-0.37119	-0.25033	-0.42712	-0.25133	0.030744	-0.20338	-0.056261	0.90622	-0.13742
SMAC	-0.074459	-0.15574	-0.29682	-0.47689	-0.1386	0.33864	1.5707	-0.20651	0.34705	-0.35245	-0.66489	0.49628	-0.16388	0.87187	-0.081832	-0.254	-0.24795	-0.4718	0.21534	-0.32101	-0.38968	-0.55405	-0.1119	-0.05461	0.014367	0.07401	0.63345	-0.61477	0.45621	-0.28179	0.39113	0.33148	0.22763	0.60696	0.8576	0.959	1.0195	0.58282	0.36852	0.41716	-0.096329	-0.70302	-0.075379	-0.48459	-0.51501	1.0603	0.87968	-0.79646	0.55028
SNAIL	0.011725	0.32341	-0.19601	-0.094081	0.6442	0.6235	3.8605	0.35688	0.073668	0.22481	-0.24224	-0.014932	0.46132	-0.055537	-0.23788	-0.22795	-0.31501	-0.030967	-0.16365	0.0073778	0.57739	0.14367	0.0026478	-0.16219	0.10481	-0.17021	0.42653	-0.12621	-0.14824	-0.080226	0.1229	-0.13851	0.41257	-0.23025	-0.14509	0.13133	-0.068696	-0.13559	2.2453	-0.012458	0.62508	0.037198	-0.093638	-0.019918	0.13226	-0.053046	-0.017486	-0.11054	0.41801
AXL	-0.4299	0.24275	0.17492	-0.26296	0.3101	0.15113	0.53185	0.30752	-0.21342	-0.023148	0.10074	-0.33924	-0.029104	-0.1191	-0.31738	-0.12251	0.17517	0.1402	0.090373	0.056646	0.045731	0.2228	0.27786	-0.3113	0.16134	0.62713	0.20184	1.0606	-0.025309	-0.25006	0.037314	0.19133	0.62883	-0.59705	-0.066257	0.039475	0.0076776	0.60856	0.091881	-0.03562	0.46716	-0.067353	-0.14533	0.047664	0.2062	-0.26138	0.19706	0.70053	0.24719
GATA6	0.08718	0.15217	0.032873	-0.096126	-0.0098019	0.0020827	-0.064236	-0.080049	0.059743	0.092701	-0.18678	-0.11007	-0.07626	-0.058068	0.13382	-0.20331	0.019499	-0.11238	-0.048816	0.20354	-0.0091892	0.085393	-0.064172	0.13523	-0.040258	0.47472	-0.018936	0.2363	0.10937	0.65178	-0.24533	0.051063	-0.081956	-0.12606	-0.070085	-0.0091892	-0.03891	-0.011844	0.091168	0.025598	0.039221	-0.063025	-0.052411	-0.071021	-0.12307	-0.068315	-0.14165	-0.17151	0.44832
BRD4	-0.3305	-0.15721	-0.1859	-0.36659	-0.70381	-0.58601	-0.14198	-0.17737	-0.078502	-0.3467	-0.2688	-0.32341	0.27934	-0.3127	-0.64652	-0.092625	-0.363	0.059774	0.029144	-0.8024	-0.036669	-0.74822	-0.33521	-0.27717	-0.09429	-0.47038	-0.54409	-0.33492	-0.5539	-1.0265	-0.62238	-0.58495	-0.22735	-1.3106	0.058692	-0.91447	-0.094408	-0.39202	-0.67639	0.071486	-0.32571	-0.57573	-0.12605	-1.6385	-0.37176	-0.064322	-0.45123	0.23162	-0.32349
CDK1_pY15	-0.45025	-0.44066	-0.17841	-0.607	-0.92453	-0.4462	-0.58013	-0.54382	-0.45064	-0.80132	-0.55634	-0.42016	-0.50907	0.16362	-0.50483	-0.89813	-0.36405	-0.32973	-0.39321	-0.48171	-0.81532	-0.22202	-0.62939	0.14853	-0.16065	-0.0014043	-0.52722	-0.071668	-0.40156	0.22335	-0.59252	-0.37934	-0.7195	-0.50579	-0.55947	-0.68413	-0.39511	-0.034623	-0.48858	-0.7679	-0.16003	-0.68613	-0.46461	-0.60266	-0.64182	-0.43489	-0.62709	-0.69137	-0.068836
ARAF	0.17159	0.063904	0.11117	-0.17616	0.23791	0.1477	-0.077718	0.11727	0.29743	0.3902	0.17433	0.1083	0.13839	0.22431	0.034198	0.14964	-0.06026	0.10869	0.064329	0.48157	-0.027757	-0.39358	0.2438	0.1334	-0.0023225	0.050341	0.082194	0.13053	0.44072	-0.0069878	0.087133	-0.12216	-0.0071971	-0.56547	-0.065215	-0.24493	-0.073281	0.2915	0.20525	0.41985	0.11579	-0.15815	0.017416	-0.6026	-0.053388	-0.19728	0.079965	-0.0055823	0.66551
BRAF_pS445	0.25369	0.070199	0.15087	0.25216	-0.13148	-0.023912	0.17784	0.18207	0.072795	0.27963	0.021531	0.19254	0.22833	0.0029731	0.18693	0.11857	0.10687	0.13487	0.91362	0.26092	-0.29273	-0.47826	0.068163	-0.086142	-0.029612	-0.025962	-0.040809	-0.050512	0.41631	-0.40348	0.37644	0.34535	0.2102	0.065407	0.52582	0.15631	-0.11069	0.40075	0.1559	0.29505	0.43019	-0.11048	0.14377	-0.18033	-0.052089	0.2246	-0.064747	0.37293	0.59845
BCL2A1	0.04249	-0.068624	-0.1122	-0.13553	0.096687	-0.027942	-0.23532	-0.30498	-0.12733	0.085745	0.15413	0.16552	0.089665	-0.13648	0.14324	-0.1969	-0.10346	-0.19179	-0.048977	0.26775	0.02415	0.68094	0.094399	-0.22005	-0.067632	-0.18709	-0.16816	-0.30822	-0.11369	0.012063	0.071708	-0.086499	0.0071623	0.23932	-0.099411	0.5137	0.20974	-0.15779	0.10127	-0.055898	-0.25903	-0.089782	-0.11172	0.040762	0.13786	-0.21147	0.1293	0.050139	-0.16609
CABL	-0.12333	0.039734	-0.12982	-0.0075891	-0.054273	-0.0019023	-0.015167	0.070496	-0.0047057	0.021012	-0.44201	0.22274	-0.0019604	-0.053219	-0.03189	-0.082102	-0.21297	-0.12773	-0.26163	0.1255	0.028281	0.53149	-0.094667	-0.049268	-0.0060128	-0.24261	-0.03605	-0.14227	0.13395	-0.34817	0.16104	-0.32864	-0.11654	-0.29013	-0.2279	-0.073455	-0.23829	-0.023563	-0.16147	-0.09279	-0.30029	-0.24913	-0.33231	-0.44227	-0.17593	0.12502	0.19515	-0.19563	-0.16511
CASPASE3	-0.092138	-0.18608	-0.27061	-0.038127	-0.24085	-0.26632	-0.50721	-0.40681	0.14411	-0.28142	-0.47689	-0.070171	-0.16924	-0.076078	-0.1276	-0.44345	-0.31463	-0.37544	-0.37599	-0.25523	-0.27467	0.12779	-0.21061	-0.19385	-0.22179	-0.27164	-0.35301	-0.20689	-0.12587	1.3832	-0.14111	-0.40093	-0.26667	1.4889	-0.38644	0.2875	-0.27115	-0.19536	-0.28088	-0.29914	-0.21797	-0.40075	-0.40217	1.0495	-0.35283	-0.11828	-0.34764	-0.37329	-0.13391
CD26	-0.076733	0.17049	-0.10164	0.071037	0.023236	-0.16408	0.16845	-0.1722	-0.084175	0.17872	-0.15429	0.053892	0.070532	0.029602	-0.28925	-0.14834	0.14416	0.26601	-0.35163	-0.069319	0.037081	-0.014269	0.33337	-0.36288	-0.30099	0.059774	0.029906	-0.34333	-0.11577	0.20797	0.30066	0.35581	0.53924	-0.081539	0.66181	0.061089	-0.35112	-0.21634	-0.39936	-0.19807	0.1048	-0.0017583	0.69174	0.56514	-0.15957	-0.033968	-0.075431	-0.4158	0.27227
CHK1_pS296	0.18445	0.057393	-0.08138	-0.082955	-0.22041	-0.10304	-0.32499	-0.098775	-0.075955	0.040016	-0.084991	0.13273	0.049394	0.040361	-0.20125	-0.19512	-0.10663	-0.10216	-0.11059	0.049	-0.037779	0.397	0.079675	0.014667	-0.026562	-0.21997	-0.29069	-0.1374	0.023193	-0.40226	0.17545	-0.15655	0.010271	0.36854	-0.1639	0.15211	-0.078586	-0.078871	-0.085107	-0.14796	-0.022982	-0.13401	-0.1142	0.13388	-0.01386	-0.14958	-0.12222	0.0066009	-0.14119
COG3	-0.27494	-0.070626	-0.17181	-0.15599	0.021322	-0.26957	-0.092788	-0.13717	-0.11235	-0.44723	-0.1492	-0.47635	-0.17033	0.012558	0.094524	-0.10169	0.1292	-0.082683	-0.33997	-0.27479	0.030012	-0.38417	-0.13884	0.014213	-0.21018	-0.14114	0.17902	-0.047588	-0.21342	-0.10812	-0.64867	-0.13548	-0.16372	-0.8133	0.14799	-0.56237	0.013634	0.16023	-0.03674	0.69541	-0.054351	0.0022452	-0.086495	0.0021548	-0.0002806	0.57096	-0.01002	0.072602	0.15535
DUSP4	-0.44225	-0.36293	-0.58246	-0.64718	-0.70974	0.89427	-0.80923	-0.18225	0.54686	0.30792	-0.60442	-0.027878	-0.72106	-0.23457	-0.18361	0.64898	-0.814	0.00091456	-0.16356	-0.26285	-0.77854	0.33677	-0.53781	-0.074767	0.55461	0.088729	2.73	-0.053194	0.1651	0.81157	0.16646	-0.59472	-0.49308	0.77955	-0.52167	0.010372	1.511	-0.61561	-0.2481	-0.10377	-0.60174	0.14078	-0.80236	-0.72405	-0.38474	1.6373	1.1758	-0.63093	-0.17805
ERCC5	-0.061634	-0.10306	0.03993	-0.4584	0.061153	0.14976	-0.0028703	-0.026027	0.49177	0.26477	-0.051715	-0.10886	-0.14311	0.022279	0.040363	-0.050115	-0.43817	0.10726	0.15157	-0.098956	-0.30602	-0.18255	-0.038877	-0.17329	0.10078	-0.51694	-0.09571	0.10076	0.020892	-0.10386	0.23467	-0.48815	-0.13644	-0.46255	0.048433	-0.3927	-0.23466	0.25536	-0.025248	0.24517	-0.30594	0.0052286	0.019299	0.066871	0.094591	0.24359	-0.15465	0.061982	-0.10298
IGF1R_pY1135Y1136	0.10294	-0.0043286	-0.081503	-0.080863	0.095923	-0.03546	-0.025975	-0.026157	0.078747	0.22024	-0.070111	0.10669	0.011051	-0.069758	0.080601	0.054893	-0.08594	-0.0485	0.048433	0.37003	-0.03665	0.38409	0.0036034	-0.09688	0.048564	-0.052701	-0.069603	0.0014489	0.15483	0.43159	0.2122	0.096666	-0.095074	0.097741	-0.086102	0.43292	-0.078435	-0.14986	0.10784	0.0090546	-0.034006	0.039432	-0.07697	0.011918	0.028544	-0.090742	0.14256	-0.032786	-0.0099992
IRF1	-0.29399	-0.054505	0.31134	-0.17537	0.10105	-0.0097279	-0.12691	0.070401	-0.21422	-0.077856	0.18923	-0.13766	0.1982	-0.128	-0.14905	-0.18084	0.23153	0.15819	-0.060149	-0.18729	-0.011996	0.23789	0.17682	0.091161	-0.08214	-0.23689	-0.11222	0.27887	-0.26695	-0.50428	-0.15173	-0.27338	0.46063	-0.58274	-0.067026	-0.10506	0.15552	0.29199	0.082636	0.27292	0.12622	0.23005	-0.062535	-0.25643	0.13912	0.040331	-0.13698	0.23256	-0.0321
JAK2	0.018362	0.37146	0.16463	-0.054488	0.070266	0.054569	-0.039795	0.1061	-0.15192	-0.23908	0.1551	-0.35516	-0.19419	0.014269	0.019108	0.0026092	0.21938	6.87e-05	-0.29178	-0.46381	-0.23661	-0.71187	0.18056	0.10109	0.14445	0.049622	-0.050544	0.76379	-0.0105	0.5003	-0.34736	-0.10199	-0.011426	0.46583	0.066546	-0.31798	-0.1062	0.40774	0.16729	-0.24889	0.12197	-0.17988	-0.038181	0.38668	-0.027748	0.079414	-0.44616	0.55666	0.22505
P16INK4A	1.0284	-0.26734	0.87252	-1.0079	-0.81854	-0.9118	0.45831	0.24108	-0.79477	0.13053	0.39724	-0.026594	-0.34198	-0.44842	0.2086	-0.18071	0.19126	-0.28921	0.99286	-0.69088	-1.0168	-0.71621	-0.95701	-0.036967	0.33664	-0.28054	-0.44683	-0.74091	-0.080002	-1.2043	0.01339	-0.98332	0.48341	1.575	-0.74035	-0.091338	-1.1477	-1.0092	-0.75819	-0.4569	-0.47416	0.1262	-0.80315	-0.60471	-0.89208	-0.55347	-0.076011	-0.22911	1.0025
SHP2_pY542	0.46755	-0.13662	0.89991	0.61172	0.56982	0.01128	0.64742	0.85311	-0.033312	-0.017144	0.3839	-0.11424	0.51361	0.75661	0.045245	0.89686	0.7794	0.80205	-0.47468	0.39768	0.77822	-0.10681	-0.079062	0.58973	-0.20023	0.21559	0.001339	0.42495	0.32488	0.33333	0.62001	0.89262	-0.37991	0.32359	0.15157	-0.35189	0.25232	0.57206	0.39065	0.045724	0.85794	0.87255	0.49751	0.7278	0.17855	0.35065	0.15129	0.15588	0.55817
PDL1	-0.019818	0.5668	0.16461	0.010002	-0.44655	0.35971	-0.20706	0.1372	-0.11138	0.49631	0.069447	0.37662	-0.059601	0.063633	-0.21437	-0.52079	0.12398	0.32617	-0.034035	0.22966	0.085437	0.29809	0.61202	-0.0097132	0.18459	-0.18108	-0.10028	0.77609	0.31478	-0.096825	0.48074	-0.31256	0.70124	0.24821	0.075034	-0.32385	0.19992	1.0673	0.1309	-0.25172	0.61831	-0.15782	0.18799	0.14003	0.034546	-0.15393	-0.49424	0.10113	-0.004578
CTLA4	0.039258	-0.131	-0.10334	-0.20395	-0.16345	-0.9	-1.0348	-0.093457	-0.72176	-1.1713	-1.5997	-1.082	0.011161	-0.011006	-0.1009	-3.0632	-0.44248	-0.88102	-4.0066	-0.84836	0.062431	-0.23845	-0.26695	-0.17388	-0.84201	-0.14694	-0.64998	-0.44313	-0.22677	0.22998	-3.0257	-0.98323	-0.22175	0.094081	-1.3872	-2.054	-0.65877	-0.21376	-0.62338	-0.0015338	0.18025	-0.45816	-1.0213	0.027111	-0.59937	-0.16943	-1.4783	-0.64558	-0.27334
PDCD1	-0.17365	-0.20029	-0.040676	-0.18656	-0.52705	0.56037	-0.75761	-0.089761	-0.44756	0.1293	-0.71012	-0.62961	0.011463	-0.13304	-0.025254	-1.1373	-0.32968	-0.55098	0.62712	-0.25453	-0.24808	-0.1506	-0.14723	-0.17454	-0.28126	0.20407	-0.48286	-0.28405	-0.03248	1.177	-0.90075	-0.49207	0.059918	0.57756	-0.67217	-0.18094	-0.21486	-0.31825	-0.30471	-0.18571	0.013317	0.84703	-0.69129	0.32773	-0.22512	-0.4108	-0.44273	-0.032843	-0.22049
CASPASE9	0.25731	0.090679	-0.0070061	-0.028897	-0.12855	0.088807	-0.15982	-0.21503	0.15479	0.17016	0.32143	0.36817	0.061955	0.065275	0.17084	0.04533	0.13817	-0.13584	0.1577	0.45378	0.15628	1.2328	0.21126	0.076466	0.21017	0.46054	0.1085	0.31334	0.27797	0.14149	0.16047	0.21896	-0.00060162	0.3694	-0.015212	0.67183	0.38465	-0.029357	0.46852	0.17945	-0.15836	-0.063438	-0.18162	0.074327	0.74169	-0.10699	0.29025	0.40652	0.06246
E2F1	-0.19196	-0.021741	-0.027772	-0.016547	1.3764	-0.091978	-0.13398	-0.052319	-0.051716	0.20639	-0.30962	-0.25511	0.15764	-0.084109	-0.028637	-0.21727	-0.11223	-0.11991	0.039332	0.080798	0.02098	0.36618	-0.07889	-0.014074	0.19416	0.40642	0.016113	0.13997	-0.012633	0.024916	-0.10203	-0.060599	0.019041	-0.34279	-0.11387	0.10553	-0.056016	-0.10827	0.11121	0.18016	-0.13095	0.12773	-0.082247	-0.2381	0.25426	-0.11221	0.033692	-0.054522	0.1436
EZH2	-0.19102	0.10466	-0.17932	-0.38726	-0.25981	-0.12924	-0.3166	-0.31607	-0.038452	-0.057197	-0.16583	0.0086132	-0.2612	0.20043	-0.12518	-0.30884	-0.059062	-0.29892	0.10894	0.016431	-0.28744	0.32185	-0.18605	0.13752	-0.013784	0.32105	-0.033451	0.20094	-0.059198	-0.15479	0.070075	-0.090477	-0.12043	-0.26906	-0.10352	0.34101	0.050634	-0.24083	-0.10261	-0.19246	-0.15274	-0.29591	-0.056563	-0.24802	-0.10449	-0.35648	0.034749	-0.18455	0.17998
KEAP1	-0.85428	-0.71305	-0.62175	-0.65956	0.00273	-0.51387	-0.043475	-0.3449	-1.2893	-0.62704	-0.63547	-0.65654	-0.64856	-0.28737	-1.1071	-0.62737	-0.69551	-0.68528	-1.0274	-0.55325	-0.80895	-0.64877	-0.60877	-0.37411	-0.41555	-0.2952	-0.83857	-0.67598	-0.44659	-0.59316	-0.85847	-0.86499	-0.75338	-0.75598	0.048791	-0.58337	-1.2044	-0.9323	-0.39217	0.45296	-0.95391	-1.5185	-0.58382	-0.86426	-0.52092	-0.52455	-0.85133	-0.33725	-0.1772
LCN2A	-1.7698	-0.30521	-0.65385	0.62487	0.40091	0.61465	-1.101	0.30451	1.6283	1.2628	-1.0608	1.4646	-0.45672	-0.46281	-1.3064	0.4653	0.06746	0.84238	0.712	1.1275	-1.0605	1.7549	-1.5644	0.82014	-0.63833	-1.7939	0.38706	-0.6823	1.936	1.6067	2.1312	-1.7313	-1.0295	1.8079	-1.9607	2.7085	-0.61986	0.075473	-0.11567	-0.83713	-0.92585	-0.44934	-1.0146	-1.2934	-0.17934	1.3424	2.3758	-1.5481	-1.0194
MACC1	-0.19946	-0.19254	0.66818	0.050769	0.52533	-0.44166	-0.010786	0.84229	0.0063123	0.72295	0.17422	0.17518	0.70874	-0.54507	-0.09321	-0.18703	0.082433	0.18034	0.49086	1.0916	0.46935	1.3594	0.14128	0.082234	-0.069003	0.22938	0.15515	-0.48861	0.063828	0.59124	-0.38315	0.46704	-0.18198	0	0.52627	0.24479	-0.033122	-0.098042	0.87785	0.51566	0.058434	0.22239	0.13081	0.52152	1.0247	-0.40667	0.70888	0.68743	0.87255
NRF2	0.04475	-0.19599	-0.27255	-0.34779	0.023316	0.034993	-0.1887	-0.1691	0.23081	0.10613	-0.1483	0.12527	-0.063289	-0.017507	-0.085024	-0.013235	-0.18178	-0.26146	0.12957	-0.069881	-0.27366	0.42755	-0.12892	-0.16885	-0.13508	-0.35913	-0.11802	-0.1609	0.1584	-0.28177	0.23552	-0.3348	-0.21266	-0.24133	0.070285	0.63243	-0.005198	-0.19081	0.12668	-0.1421	-0.23189	-0.15735	-0.32488	-0.52654	-0.15067	-0.10694	0.13159	0.056737	-0.28014
PARPAB3	0.19965	-0.11449	0.067162	0.040919	0.47394	-0.012234	-0.084522	-0.041591	0.10077	0.38032	0.19716	0.37703	0.33681	0.55758	0.1197	-0.18405	0.31211	-0.039333	0.1529	0.77186	0.036233	1.3086	0.14753	-0.060941	0.029108	0.10027	0.68413	0.013709	0.2707	0.14853	-0.085371	-0.12699	0.072109	0.0037524	-0.012885	0.70409	0.24555	0.026132	0.73996	0.83742	-0.22213	0.075759	0.02224	-0.015001	0.75592	0.28229	0.5386	0.21074	0.1269
THYMIDILATESYNTHASE	-0.22208	-0.29645	-0.40472	-0.44552	-0.41877	0.05454	-0.45591	-0.23397	0.14686	-0.18235	-0.49127	0.00081816	-0.30558	-0.30312	-0.29351	-0.44141	-0.37216	-0.40115	-0.14093	-0.19434	-0.49833	-0.044232	-0.23916	-0.33597	0.072391	-0.29722	-0.2709	0.10582	-0.11876	-0.51018	0.038275	-0.48668	-0.24912	-0.42642	-0.28481	0.39479	-0.26021	-0.22847	-0.22552	-0.33489	-0.52991	-0.60916	-0.35994	-0.69496	-0.21674	-0.46263	0.02108	-0.22681	-0.24286
TTF1	4.1317	4.6185	4.9847	4.2575	2.793	1.2663	5.9501	4.7331	2.6268	4.5142	4.0627	4.6317	6.082	5.8853	5.7642	6.4173	5.2915	4.5825	2.6495	4.0002	3.9533	4.3584	3.3034	2.5211	4.7706	4.8915	5.6047	4.3556	4.4735	-0.50064	2.6448	4.618	5.0583	2.6345	6.1926	1.9965	1.1667	5.2579	3.9055	5.7395	5.2041	5.1345	5.9228	3.5911	4.7095	5.4548	4.9892	4.8353	5.8565
CHROMOGRANINANTERM	0.14193	0.18024	0.083862	0.068243	0.11855	0.098309	-0.24768	-0.002498	0.027889	0.15602	0.036227	0.069672	0.19325	0.00079071	0.48133	-0.12483	0.27216	0.076323	0.15531	0.37287	0.069791	0.84133	0.11322	0.17401	0.078422	0.56862	0.1831	0.47939	0.31791	1.1533	-0.33913	0.036602	-0.038126	1.0154	0.050389	0.15326	0.23479	0.04422	0.345	0.063724	0.1313	-0.0057468	0.090195	0.93341	0.22179	0.035011	0.13868	0.21566	0.59166
CK5	-0.29942	-0.15951	-0.26624	-0.40863	-0.37251	-0.31433	0.58924	-0.22099	-0.27171	-0.11427	-0.37985	-0.30325	-0.072083	-0.2664	-0.053279	-0.6032	-0.038014	-0.1864	-0.33585	-0.011849	-0.17355	0.22535	-0.16603	-0.20908	-0.228	0.049935	-0.13626	0.020868	-0.099906	0.5708	-0.35646	-0.38044	-0.34487	0.45224	-0.33386	-0.23686	-0.14242	-0.25862	0.3257	-0.10639	-0.10172	-0.28181	-0.39639	0.4048	-0.16482	-0.14488	-0.1502	-0.17516	0.086635
NAPSINA	-0.0031358	0.088298	0.23298	-0.12202	0.37486	-0.041728	0.45022	0.18697	0.015294	0.23611	-0.077071	0.10723	0.60095	0.24873	2.0307	1.6321	0.52579	0.20292	-0.13004	0.32688	-0.19893	0.45499	-0.029924	-0.021929	0.10824	0.91307	0.56673	0.14727	0.27403	0.90479	-0.22188	0.94419	-0.050211	0.42955	1.3803	0.27223	0.032219	0.10404	0.30551	0.75061	0.2329	1.7196	0.38515	0.56327	0.88307	1.1767	0.59801	0.081067	2.1492
P63	-0.49556	-0.065447	-0.21748	-0.68086	-1.2317	-0.31797	1.1196	0.51176	-0.16529	-0.38803	2.3926	-0.74777	0.23989	-1.2865	0.34784	0.95605	1.0906	0.18223	0.13943	0.23276	1.376	-1.4579	-0.53081	-0.21793	-0.8419	-0.28088	-0.17061	-0.13636	0.83018	-1.1266	-0.032615	0.73279	-0.12651	0.38162	0.494	0.22516	0.018546	-0.70821	0.14395	0.33956	-0.31531	0.48618	0.34998	-1.1193	-0.46014	1.7669	-0.80645	-0.69481	0.416
RET_pY905	-0.031969	-0.14465	0.2526	0.089811	0.23961	-0.19226	0.036639	0.16041	-0.34662	-0.2898	-0.059334	-0.18747	-0.11201	0.74199	0.1877	0.21948	0.5091	0.10029	-0.44094	-0.08631	-0.14067	-0.17038	-0.30482	0.34032	-0.18841	0.30928	-0.24433	0.20979	0.036261	0.76889	-0.131	0.47272	-0.46361	0.49005	-0.12838	-0.3162	-0.31347	-0.14815	0.027349	-0.16167	0.2594	0.3914	0.11143	0.39615	-0.07874	-0.099365	-0.49259	-0.064983	0.35593
SYNAPTOPHYSIN	0.18462	0.068915	0.6688	1.0356	0.4656	0.20066	0.65666	2.9096	0.24821	0.85956	0.175	0.0087507	-0.11566	-0.46009	0.59341	0.42176	0.17585	0.40265	3.8587	1.0796	-0.019244	-0.17723	0.23421	0.73494	0.18654	2.3157	1.8036	0.10583	1.1748	-0.6938	-0.39123	1.3071	-0.48559	0.42766	-0.24481	-0.1595	0.059366	0.091442	0.97026	4.1538	0.30945	0.61574	0.39492	0.048402	0.64501	0.98554	-0.076379	0.89361	0.56185
[truncated: 313 more columns]

## Sheet: table S4
Table S4.The matched gene id of the proteins from TCPA database
gene	protein
ABL1	CABL
ACACA	ACC1
ACVRL1	ACVRL1
ADAR	ADAR1
ANXA1	ANNEXIN1
ANXA7	ANNEXINVII
AR	AR
ARID1A	ARID1A
ASNS	ASNS
ATM	ATM
AXL	AXL
BAK1	BAK
BAP1	BAP1C4
BAX	BAX
BCL2	BCL2
BCL2A1	BCL2A1
BCL2L1	BCLXL
BCL2L11	BIM
BECN1	BECLIN
BID	BID
BIRC2	CIAP
BRCA2	BRCA2
BRD4	BRD4
TIGAR	TIGAR
CASP3	CASPASE3
CASP7	CASPASE7CLEAVEDD198
CASP8	CASPASE8
CASP9	CASPASE9
CAV1	CAVEOLIN1
CCNB1	CYCLINB1
CCND1	CYCLIND1
CCNE1	CYCLINE1
CCNE2	CYCLINE2
DPP4	CD26
CD274	PDL1
CDH1	ECADHERIN
CDH2	NCADHERIN
CDH3	PCADHERIN
CDKN1A	P21
CDKN2A	P16INK4A
CHGA	CHROMOGRANINANTERM
CLDN7	CLAUDIN7
COG3	COG3
COL6A1	COLLAGENVI
COPS5	JAB1
CTLA4	CTLA4
CTNNB1	BETACATENIN
DIABLO	SMAC
DIRAS3	DIRAS3
DUSP4	DUSP4
DVL3	DVL3
E2F1	E2F1
EEF2	EEF2
EEF2K	EEF2K
EIF4E	EIF4E
EIF4G1	EIF4G
EPPK1	EPPK1
ERCC1	ERCC1
ERCC5	ERCC5
ERRFI1	MIG6
ETS1	ETS1
EZH2	EZH2
FASN	FASN
FN1	FIBRONECTIN
FOXM1	FOXM1
G6PD	G6PD
GAB2	GAB2
GAPDH	GAPDH
GATA3	GATA3
GATA6	GATA6
HSPA4	HSP70
IGFBP2	IGFBP2
INPP4B	INPP4B
IRF1	IRF1
IRS1	IRS1
ITGA2	CD49B
JAK2	JAK2
KDR	VEGFR2
KEAP1	KEAP1
KIT	CKIT
KRT5	CK5
LCK	LCK
LCN2	LCN2A
MACC1	MACC1
MAPK1	ERK2
MAPK9	JNK2
MRE11	MRE11
MS4A1	CD20
MSH2	MSH2
MSH6	MSH6
MYC	CMYC
MYH11	MYH11
NAPSA	NAPSINA
NF2	NF2
NFE2L2	NRF2
NKX2-1	TTF1
NOTCH1	NOTCH1
NRAS	NRAS
NRG1	HEREGULIN
PARK7	DJ1
PARP1	PARPAB3
PCNA	PCNA
PDCD1	PDCD1
PDCD4	PDCD4
PECAM1	CD31
PGR	PR
PIK3CA	PI3KP110ALPHA
PIK3R1	PI3KP85
PRDX1	PRDX1
PREX1	PREX1
PTEN	PTEN
PXN	PAXILLIN
RAB11A	RAB11
RAB25	RAB25
RAD50	RAD50
RAD51	RAD51
RAF1	CRAF
RB1	RB
RBM15	RBM15
RPS6	S6
RPTOR	RAPTOR
SCD	SCD1
SERPINE1	PAI1
SETD2	SETD2
SMAD1	SMAD1
SMAD3	SMAD3
SMAD4	SMAD4
SNAI1	SNAIL
SQSTM1	P62LCKLIGAND
SRSF1	SF2
STAT5A	STAT5ALPHA
STK11	LKB1
STMN1	STATHMIN
SYK	SYK
SYP	SYNAPTOPHYSIN
TAZ	TAZ
TFRC	TFRC
TGM2	TRANSGLUTAMINASE
TP53	P53
TP53BP1	X53BP1
TP63	P63
TSC1	TSC1
TUBA1B	ACETYLATUBULINLYS40
TYMS	THYMIDILATESYNTHASE
XBP1	XBP1
XRCC1	XRCC1
XRCC5	KU80
YWHAB	X1433BETA
YWHAE	X1433EPSILON
YWHAZ	X1433ZETA

## Sheet: table S5
Table S5.The RNA expression level of the non-phosphorylated proteins
ID	TCGA-MP-A4T4-01A	TCGA-05-4250-01A	TCGA-64-5774-01A	TCGA-97-7937-01A	TCGA-97-A4M6-01A	TCGA-44-A4SU-01A	TCGA-78-7155-01A	TCGA-78-7163-01A	TCGA-55-7574-01A	TCGA-78-7535-01A	TCGA-55-8619-01A	TCGA-95-7567-01A	TCGA-44-7670-01A	TCGA-NJ-A7XG-01A	TCGA-44-8117-01A	TCGA-62-8402-01A	TCGA-49-4507-01A	TCGA-J2-A4AD-01A	TCGA-55-A490-01A	TCGA-67-3770-01A	TCGA-55-A48Y-01A	TCGA-44-3918-01A	TCGA-05-4249-01A	TCGA-67-4679-01B	TCGA-55-A494-01A	TCGA-64-5778-01A	TCGA-49-AARQ-01A	TCGA-95-8494-01A	TCGA-55-7726-01A	TCGA-78-8660-01A	TCGA-49-4490-01A	TCGA-J2-8194-01A	TCGA-44-2659-01A	TCGA-78-7633-01A	TCGA-55-8299-01A	TCGA-67-6217-01A	TCGA-67-3774-01A	TCGA-MP-A4T6-01A	TCGA-50-5942-01A	TCGA-55-A48Z-01A	TCGA-99-AA5R-01A	TCGA-86-8280-01A	TCGA-83-5908-01A	TCGA-78-7146-01A	TCGA-95-7948-01A	TCGA-55-7570-01A	TCGA-50-5072-01A	TCGA-91-8499-01A	TCGA-49-AAQV-01A
RBM15	2.02119	1.55872	2.17769	2.0755	2.06391	2.08719	2.59321	1.31431	2.03124	2.29027	1.72443	1.7374	2.10646	1.54582	1.7295	1.93925	2.43962	1.97189	1.72098	1.15383	1.55526	2.34181	1.98199	1.67403	2.19079	1.66739	1.81329	1.92927	1.8834	2.21619	1.5891	1.78859	2.11197	1.65603	2.00008	2.27938	1.6711	2.06279	1.77043	2.17801	1.67614	1.9341	2.61016	2.09709	1.61761	2.48314	1.88753	1.94989	2.10087
EIF4G1	6.5541	5.71756	5.79092	5.57759	5.2164	5.76593	6.73646	5.71381	5.71441	4.92544	5.75741	6.50977	7.0714	6.12086	5.80407	5.63076	5.20949	5.77682	6.59425	4.37753	6.02114	5.22379	5.74641	5.74422	5.93845	4.66612	5.63151	6.47771	5.91971	6.17464	5.89437	6.06337	5.72302	5.89192	5.85036	5.55877	5.66116	5.38072	5.71967	5.369	5.27465	5.84669	6.8971	7.49542	5.67115	6.40767	6.63191	5.83005	5.67783
PARP1	4.61237	4.56556	5.79274	4.81491	4.81781	4.69441	5.56773	4.07175	4.9015	4.19867	4.16626	5.94989	5.47353	4.5297	4.39348	5.29962	3.99106	4.62024	4.97288	3.65609	4.57532	4.47066	5.64914	4.49815	5.11059	3.73855	4.4435	5.05431	3.80555	5.09308	4.41791	5.21133	4.42792	4.96905	4.4967	5.05668	4.32266	5.17961	4.41928	4.7186	4.20181	5.19511	5.18828	4.48531	4.42446	5.21217	5.20816	5.85937	5.86286
CTLA4	2.72905	1.60384	1.25788	0.426024	1.95166	1.7879	0.366718	0.285523	3.00774	0.209113	1.5951	1.61986	0.929935	0.594595	1.22579	1.87709	1.39683	0.253617	1.38021	1.48199	1.24236	2.19045	0.97861	1.00014	0.134952	2.21236	1.47256	1.55084	1.1881	2.07321	2.50273	0.969065	1.34994	0.291077	2.314	1.98522	1.04921	1.83101	0.632242	1.38644	2.73181	1.98989	3.47053	0.984017	0.418424	4.3787	0.9692	1.0696	1.58046
CDH1	6.23067	6.80564	5.80361	6.86059	5.876	6.59704	6.36696	6.38819	5.96299	5.44326	5.68134	6.13449	6.63879	6.60844	7.13001	7.02351	4.36464	7.44466	7.33549	5.87954	5.94316	5.66039	7.4035	5.65705	6.81423	5.97439	6.40096	6.61091	5.72001	6.42627	7.36643	5.27616	6.02321	6.06326	5.01899	7.39242	5.65637	7.06431	6.01408	5.49654	5.14618	6.8633	7.13838	6.43537	6.15102	6.76358	7.05385	5.82611	6.05117
NRAS	3.81054	4.65988	4.32131	4.50302	3.87797	4.24249	5.49666	2.44486	3.87086	3.80391	3.75407	4.34026	5.07631	3.25895	4.47488	4.40435	3.70706	4.40585	4.34378	3.34076	4.04091	5.2966	4.23926	3.80119	4.06335	4.27581	3.12432	4.18012	4.81327	4.03038	3.85818	4.31538	4.30315	4.12628	4.43463	4.43866	3.82338	2.79283	3.54735	4.15199	3.5842	3.97491	4.62642	4.7912	4.31834	5.40224	5.10731	5.37203	3.74339
TFRC	4.29613	3.66709	3.60667	3.75729	3.38804	3.20466	6.33197	1.41326	3.82651	1.50209	4.90046	3.62673	5.87157	2.20147	3.32638	4.24864	3.41293	4.08193	4.11654	4.08623	3.86978	5.60232	2.61969	3.12872	3.48884	2.86395	4.86701	4.23218	5.05532	4.69335	2.95659	3.99784	3.30184	3.41753	3.48982	3.64869	4.3463	3.35949	3.03326	3.16639	3.87654	4.80378	4.71507	5.10403	4.64331	5.72975	5.42752	5.94657	4.03782
SNAI1	2.70217	3.18134	2.27278	1.03717	2.1272	1.08206	2.10713	0.393026	2.65946	2.2105	1.4006	1.7023	2.44101	0.407626	1.89915	1.30133	4.16989	1.68165	3.33022	1.26059	1.32156	1.70025	1.23634	0.963882	1.33145	0.818816	2.52628	2.92297	2.29783	1.73437	1.49104	2.30186	1.34852	0.675668	3.29422	1.79094	2.07343	1.00367	1.58306	1.54781	2.83571	1.75039	2.20514	3.60711	1.00181	3.11765	2.59598	2.40291	2.02515
ETS1	4.25463	4.61599	3.32276	2.09963	4.1474	3.57106	2.43205	2.43826	5.67613	2.66283	4.74644	3.49964	3.99712	2.59868	3.43778	3.74749	3.21675	3.40364	2.83276	3.00175	4.10554	3.95315	3.42448	3.90844	2.32812	3.25251	2.35275	2.72542	5.11066	3.96213	3.5733	4.29935	4.13133	3.96741	5.10178	4.06757	4.0752	3.0926	4.35472	3.23714	5.39241	4.44064	5.37557	4.94806	2.10333	2.43469	3.60193	2.88892	3.49945
BECN1	3.46105	3.96314	3.82584	3.24369	3.51671	3.23754	2.90616	2.98129	3.33555	1.6643	3.38968	3.40755	3.9796	3.49381	3.54699	3.58091	1.87122	3.60546	4.6839	2.90535	3.38717	2.96844	3.86878	3.15373	3.49534	3.27212	2.30017	3.46	3.63341	3.52127	3.79208	3.6448	3.34246	4.1603	3.26804	3.16488	4.4509	3.68277	3.66489	3.18275	3.11052	3.25889	3.31975	3.01496	3.05543	3.88991	3.74073	3.22552	3.61603
IGFBP2	4.21533	2.35024	7.64656	1.14944	3.89862	7.09933	4.56538	7.54893	3.08754	1.87375	3.06318	2.25163	4.35533	4.49999	1.38362	6.28553	1.44856	3.28472	2.66711	8.63571	3.6189	2.72503	3.98333	3.72203	3.21498	2.93394	8.25979	3.218	3.34504	1.99069	5.27612	5.87637	4.97674	7.11713	3.95748	2.21973	5.24642	4.46137	4.51702	4.83156	2.70017	4.6957	2.18621	1.61039	7.0055	6.21694	5.96364	8.118	5.53462
BAP1	4.31693	3.97296	4.02	3.46039	4.09258	4.51789	4.78101	3.82631	4.05071	4.21294	4.06783	4.09405	4.26447	3.87218	3.72616	4.29238	3.52865	4.45732	4.06355	3.57399	3.74927	3.53764	3.79029	3.88928	3.90871	4.17197	4.56978	3.84164	3.6034	4.31762	4.29332	4.456	4.59478	4.11967	4.10518	3.77711	4.18227	3.93298	4.20151	4.20883	4.07686	4.1728	4.00938	3.88858	2.40035	3.87214	3.68901	4.39737	4.03111
ITGA2	3.8634	3.98736	2.8664	4.54473	2.59731	3.19112	3.53325	0.570877	4.41382	1.87725	3.72875	2.30788	3.92279	2.82009	4.29759	1.27034	2.95032	2.27497	5.59662	1.21023	2.70939	3.85595	4.71518	2.98774	4.16048	2.47493	0.841518	3.58757	5.58475	2.42013	2.57244	2.82993	5.14624	1.50026	3.23105	3.7634	2.48345	1.92546	4.8896	4.53966	2.88208	3.78016	4.24128	3.78401	1.13992	3.17365	3.6379	1.34344	3.07669
DUSP4	2.36546	3.90774	6.08984	1.78646	2.59811	1.90407	0.694868	3.01614	4.14214	3.35352	3.43397	2.26365	3.00502	3.3164	1.61497	3.00284	4.84892	3.99941	1.81721	0.939644	6.08569	1.72292	1.84382	1.0686	3.30493	2.59317	1.65375	0.916187	3.21331	1.68243	1.35684	2.97787	1.57202	2.42115	4.66706	2.27156	5.65836	1.44001	1.97932	2.85326	2.175	1.55874	3.88511	0.979997	0.793206	3.80047	4.30675	1.6172	1.87957
PXN	4.30333	5.04539	3.61718	3.78715	4.00559	4.07824	4.57174	4.62536	4.47027	3.54516	4.32471	4.37342	4.80599	4.12457	4.78932	3.82483	4.48251	4.85092	4.21035	3.88215	3.95451	2.88189	4.14907	4.28777	3.5802	3.21764	3.35413	4.28844	5.62349	4.37213	4.45393	4.10262	4.06335	4.14144	4.16908	3.92193	3.66327	4.23593	4.29109	3.91692	4.54296	4.0607	5.43034	5.76584	3.59018	3.11291	4.40335	2.42115	3.82496
YWHAZ	7.12022	7.77398	7.44369	7.03376	6.59046	6.54572	8.34205	5.97903	6.5274	6.4939	6.1612	7.01248	6.81607	6.79367	6.47046	7.04478	6.79594	7.38091	7.36646	6.95909	7.29827	8.0171	6.92762	5.69139	7.94933	6.59578	5.67746	7.01326	6.95363	7.10245	6.11046	7.6216	6.05888	6.22722	6.24846	6.84568	6.60158	5.9495	5.60835	6.87952	6.01393	6.14092	7.07081	8.45641	7.03905	6.96117	7.35734	7.50221	7.10529
RAD51	1.53167	2.51769	1.86856	1.70854	1.00128	0.920158	3.72401	0.435	1.5232	1.43578	0.938099	1.44981	2.70269	0.642962	1.27174	2.25092	2.28132	1.70569	1.56017	0.704889	2.44861	1.65875	0.971386	0.849083	1.50377	2.50841	1.29079	2.26672	2.57908	2.47739	0.992974	0.653845	0.645704	1.04942	2.24073	0.531618	0.948872	0.811833	0.34447	1.57309	0.852824	1.46071	2.71822	1.67173	1.18764	3.1478	3.76397	2.89649	1.80195
SERPINE1	5.19904	6.40474	4.4384	3.05306	3.16344	3.54357	1.9547	4.32503	6.58377	2.0284	3.35373	3.10753	5.02315	2.95277	5.95616	2.90729	5.56867	5.32997	4.66751	3.82904	5.05759	4.46493	2.90189	5.02631	2.05677	3.08295	2.17528	4.04307	7.64362	4.98652	5.0133	6.01243	3.25871	4.03783	5.30851	4.22866	5.79035	2.86607	2.82725	4.23562	5.66913	4.95534	5.64292	5.86868	2.73409	3.5299	5.92975	6.05727	4.39306
TGM2	6.29098	7.1662	6.06299	4.08955	6.03907	5.54908	3.45743	6.8135	6.18115	5.74988	6.80516	4.79157	5.25881	4.83912	4.92373	8.01814	6.95938	5.24088	5.09179	3.87218	5.48184	5.01489	5.61673	5.33392	3.88432	6.07051	3.90677	3.72086	6.13382	6.25928	5.64288	5.97075	5.99851	3.98871	7.07174	5.94882	5.85009	3.96954	5.20425	6.51593	6.97258	6.6915	6.73619	6.65782	4.15252	4.28786	5.41147	3.78269	5.2976
MYC	5.47141	6.63631	3.15677	4.26962	3.45712	3.84944	0.613267	1.97727	5.05814	2.53549	4.52761	5.08878	5.20123	3.45561	3.75669	4.83513	4.68398	3.50376	5.56237	2.85555	4.36485	4.38348	4.26931	3.63841	4.5689	3.62786	2.23708	5.89196	3.86146	5.79572	2.63448	4.41808	3.77156	4.17314	4.96409	3.61726	4.03797	2.2714	5.0312	3.71857	4.54906	3.56505	5.50497	6.50977	5.18014	5.86064	4.19753	7.18223	2.68432
CHGA	0.0731317	0.0348549	0	0	0.0508863	0.0489289	0.0257113	0.0148054	0.191022	0.00639375	0.204877	0.00627671	0.575456	0.0181723	0.0352434	0.0108959	0.00637606	0.24499	0.262068	0.0332928	0	0.0528225	0.0280793	0.0339975	0.075343	0.053456	0.0219867	0.0139239	0.0176465	0.0595843	0.17689	0.242275	0.00654009	0.00549999	0.0779733	0.103388	0.0586985	0.00827232	0.0953703	0.0103659	0.0222176	0.238425	0.0323701	0.00924202	0.0496205	3.76659	1.03372	0.783857	0.115293
PREX1	3.5994	2.97493	2.13993	1.53578	3.16295	2.41746	1.75073	1.12107	4.0119	2.92088	4.09424	2.71243	2.92203	1.65962	2.89198	3.07018	2.79989	1.4976	2.5211	2.11613	2.54595	3.08176	3.13464	3.4012	1.36436	2.50556	2.13186	2.2497	1.84694	3.71476	2.23478	3.4839	3.08484	2.52724	4.03696	2.9543	3.13845	2.50671	2.65808	2.57507	4.60262	3.41976	3.80644	1.63129	3.25255	1.77004	2.52734	2.78767	2.3231
G6PD	4.25247	3.96787	3.97857	4.54653	6.91471	4.59223	4.17784	7.4955	3.70788	4.65926	4.81224	4.59365	7.28965	4.88996	4.84527	6.16457	6.63766	6.61854	3.39177	4.59198	5.32943	3.18435	4.16467	4.65328	3.79431	4.21653	6.83521	4.94217	3.84913	5.59597	4.84848	7.91381	4.67898	5.4784	4.37394	4.42981	5.57143	4.1615	4.0233	5.07439	4.12151	5.44751	4.19734	7.27783	4.43401	7.09704	5.57531	4.45917	6.8548
CASP8	3.10544	3.29146	1.89843	3.13437	3.17606	3.09085	0.53656	3.59213	2.74294	2.353	2.53984	2.92585	2.76343	2.69303	2.16267	3.48937	3.0068	3.09908	2.24905	2.85077	2.14933	2.99781	2.87996	2.63181	3.47915	3.24651	3.73394	3.03233	2.54298	2.86979	2.85432	3.00199	2.68198	2.22821	2.77962	3.11866	2.68991	2.89723	2.84015	3.08771	2.37221	2.89922	3.43983	3.27597	2.58782	2.02603	2.89025	1.98605	3.21133
MSH6	2.76596	3.04165	3.52135	2.97471	2.53551	2.60345	4.78794	2.4487	2.6652	2.66374	2.02927	2.72688	4.06318	2.42468	3.23739	3.0548	2.07113	2.79362	2.98655	2.24841	2.67	3.14911	2.8369	2.39238	3.2662	2.72308	3.06017	2.89515	2.96403	2.67901	2.24319	2.76425	2.24913	2.78793	2.54781	2.25295	2.74052	2.92556	2.53948	2.70945	2.18427	3.04785	3.37888	3.75161	3.32999	3.33128	3.35754	3.37868	2.93583
GAPDH	9.13967	9.54287	9.96682	9.31467	8.50579	8.56655	8.92066	9.5692	8.98623	9.31833	8.64546	9.79986	9.57505	8.9842	9.3437	10.0423	11.2074	9.89499	10.4178	8.44071	9.04121	8.6815	8.4063	7.84865	9.57297	9.01411	10.4791	10.4018	10.1159	10.9598	9.5557	9.42853	8.50313	8.37738	9.70157	8.06757	8.10756	8.88072	7.57701	9.63677	8.10191	9.12396	8.56636	10.9551	8.73502	10.2818	10.3177	10.7423	9.28415
BCL2	1.61601	0.799293	3.48169	0.593757	1.65283	1.35345	0.318946	0.675324	2.73917	0.780066	1.60303	1.13974	0.94152	0.445359	0.702364	1.74024	0.794885	0.637593	1.04833	0.931288	0.876955	1.64335	1.20938	1.38491	0.152111	1.26996	0.982382	0.560614	0.911919	1.10899	0.952954	0.860734	1.72339	0.535874	1.67243	1.83552	1.30773	0.85216	1.82273	1.41643	1.96059	1.9918	1.25497	0.609159	2.29886	1.31774	0.934514	4.5699	1.28678
SCD	6.41006	5.30138	4.98139	6.05152	4.79057	4.3447	6.71809	5.2961	5.42724	5.80719	6.50762	6.25412	6.62221	5.24246	5.58737	6.14388	5.25855	5.08039	6.40695	3.66551	8.17784	5.61474	6.39857	4.62614	6.8348	4.27314	7.92741	7.4553	5.0254	6.33035	4.17925	6.43578	4.79238	8.47333	7.18832	5.67526	5.80993	3.71543	5.34164	6.51931	5.91442	4.97244	4.46972	8.37456	4.11792	7.67546	7.69769	5.09994	6.5474
GATA3	2.00377	0.845991	0.381031	2.15008	2.00947	2.08077	4.71605	1.6595	1.64962	0.251684	1.68401	1.12486	1.09387	0.284007	0.453594	1.27317	1.81622	1.98776	0.764469	0.439552	0.516963	1.09702	0.922125	0.844658	1.35932	1.30371	0.822774	0.645351	1.58257	1.39199	0.75685	0.426692	1.3874	0.310794	1.58806	1.19595	0.782985	1.13448	0.846634	1.92025	2.21888	1.86929	1.58567	0.860023	0.778239	0.470736	1.88125	2.46466	1.05519
ERRFI1	7.09278	7.65716	5.08381	6.60753	5.40242	5.90197	6.31706	6.20355	7.95691	5.92504	4.37147	7.83188	5.89455	8.11837	7.58011	5.68491	6.41979	6.3675	6.11988	6.94512	5.09839	5.92983	5.20985	5.52891	6.03001	6.32022	4.25075	8.54989	6.21131	6.48868	6.14999	7.91474	5.54409	5.00989	5.05609	5.42526	6.6049	5.72026	5.7378	5.34801	6.09698	4.94038	7.07472	8.6243	4.18466	5.0012	6.98015	2.83514	5.31536
PTEN	2.67183	3.06382	2.22706	3.00271	3.16141	2.4356	2.66886	3.07437	3.46081	2.31554	2.94307	3.0358	2.34903	2.81045	3.07117	1.94385	3.01912	2.97726	2.44795	2.91491	3.15415	3.26877	3.32544	3.10017	2.40779	2.48662	2.3427	3.53761	4.28262	2.19818	2.64648	3.29424	3.57624	2.96515	3.05234	3.13809	3.13829	1.99151	3.23342	2.59745	3.2513	3.07392	2.76718	3.41622	2.60171	3.11807	2.894	2.8966	2.49152
ERCC1	3.31302	4.22529	3.44798	3.31252	2.97718	3.30474	2.6717	3.08457	3.22775	3.17363	3.15363	3.21542	4.07985	2.84273	2.74222	2.67484	3.43818	2.74479	3.23118	2.85606	2.8411	2.79068	3.4314	3.3236	2.46036	4.11794	3.28703	2.99858	2.8334	3.55089	3.09654	2.82363	3.26668	2.52174	3.12151	3.26323	3.17103	3.30878	3.4001	3.37057	3.77837	3.13067	3.30504	2.77289	3.42329	2.61545	2.62033	3.12447	2.67532
DPP4	5.27576	5.39067	2.78921	5.22239	5.14201	4.18972	0.785607	1.93128	3.12837	3.73375	3.42732	3.8326	4.50847	4.51933	5.47479	5.65654	0.565625	1.59397	5.26088	5.53255	1.22914	5.67582	6.55838	6.29673	6.03253	5.18482	3.73506	6.64525	2.11962	5.13759	4.11053	3.73416	6.21443	6.46346	3.89631	5.8502	3.12603	4.18815	6.01757	5.58914	2.88205	4.77071	4.83396	4.89949	0.568461	1.26241	2.94345	0.83119	5.01037
TP63	1.75318	0.933406	0.142279	0.403998	0.700001	2.71906	0.269971	3.07784	0.493133	0.62614	0.876192	0.156154	1.31684	2.22712	0.0653116	0.813256	0.170365	1.23214	0.539003	0.39054	0.656754	0.360369	1.82856	0.685826	0.00401782	1.09792	0.364665	1.14454	4.57449	0.24183	1.17532	0.270542	0.526627	0.0910846	0.710902	0.318854	0.615658	1.21025	3.26615	0.421261	0.718822	1.79028	1.91513	0.519303	0.458863	0.146182	0.41689	0.3968	0.759099
XRCC1	3.66044	3.92701	4.05731	3.24589	3.33239	3.5984	3.02138	3.90295	3.39389	3.81485	3.59417	4.26961	3.51475	3.30836	3.1092	3.62608	3.26061	3.13242	2.61125	2.50034	3.57562	2.84631	2.96491	3.25282	3.40321	4.39509	4.82286	3.24881	2.77829	3.84659	3.64953	3.3536	3.47473	3.64926	3.50786	3.39304	3.68784	3.88701	3.98261	4.05067	4.17718	3.89805	4.12743	2.65191	3.64373	3.12573	4.07409	3.76128	3.41941
TYMS	3.53228	3.46739	3.77522	3.11537	3.03649	2.57648	6.17013	1.17414	2.66982	2.84185	2.12386	2.47969	3.80905	2.35924	3.38496	3.69261	3.58063	3.77709	3.43906	2.55978	3.09204	2.61568	2.34273	2.6463	3.40638	3.1914	3.65321	4.0341	4.39229	3.22101	2.16509	1.8904	2.30702	2.36572	3.04091	1.45505	3.04786	2.68823	1.75773	3.47569	2.52497	2.28619	4.13277	3.82167	2.98062	4.29631	4.38327	6.54748	3.52785
RAF1	3.83134	3.74235	3.68944	3.81498	3.45716	3.93233	5.25433	3.84302	3.95372	3.36368	3.71973	3.86015	3.45007	3.67757	3.58628	3.75039	3.79676	4.29057	3.75796	3.6485	3.54027	4.20844	4.13249	3.91783	3.91965	3.75412	4.01638	3.44151	3.74791	3.91407	3.57223	4.21793	3.98594	3.69365	3.69106	3.71042	3.9656	4.20298	3.70323	4.04899	3.95419	3.9452	3.79502	3.53877	4.81507	3.44383	3.78773	3.82598	3.18157
AR	0.430946	0.308827	0.0772136	0.109606	1.02918	0.641123	0.126564	2.5809	0.63495	0.117964	0.694362	0.169835	0.363524	0.723318	0.235288	0.0699801	0.864432	1.7677	0.137755	0.653087	0.654301	0.451353	0.318422	0.549129	0.219525	0.213485	0.0528177	0.129869	0.860608	0.190667	0.707955	1.93072	1.03971	0.819038	0.612494	0.686473	1.28562	0.279334	0.851849	0.435033	0.854643	1.04019	0.374232	2.64231	0.352481	0.09374	0.467845	0.22129	0.381856
ABL1	4.34584	3.30399	4.33549	3.64179	3.8946	4.15669	4.15972	3.7924	4.07809	4.16328	4.00931	4.72903	3.90661	3.62563	3.6139	3.86214	4.07376	3.34439	4.76459	2.476	4.22757	3.22524	4.27806	4.33228	3.56613	3.41071	3.99402	3.65261	3.91646	3.62935	3.44544	4.68275	3.89145	4.32299	4.35395	3.7139	4.29032	3.88992	4.34369	4.71552	3.86182	3.94711	4.39729	3.62601	3.64859	3.54417	3.79287	3.95153	3.65072
ACVRL1	2.95215	3.0111	2.26296	1.5674	3.05014	2.08694	1.51286	0.672296	3.52807	2.52043	4.21005	2.67914	2.96958	1.68511	3.01256	2.2327	2.08454	2.01529	2.89123	2.20141	3.28947	2.86303	2.69861	3.30794	2.26637	1.80346	1.5685	2.07834	2.33262	3.4301	2.67171	3.31128	3.11054	3.69429	4.48912	2.37898	3.17315	2.058	2.32527	2.87271	5.4072	3.10346	2.92908	2.0178	1.60109	2.14671	2.83423	2.83488	2.06374
KRT5	4.14278	1.97594	0.402535	0.472199	1.67353	1.13208	0.0551786	0.0371617	1.86185	0.318672	1.03194	0.191319	2.57519	0.793189	0.146966	1.73731	0.699769	1.63895	1.36941	0.0942223	0.089841	0.161181	0.352746	0.957629	0.0139078	0.958994	0.130062	1.36965	8.8868	0.234811	2.26208	1.3011	0.596718	0.0508671	0.874957	1.08111	1.04435	0.0759141	1.60577	0.794805	0.460217	2.62563	1.85101	0.194073	0.358182	0.121315	0.96762	0.107739	1.44867
STK11	3.15991	2.30729	1.73578	2.13542	2.86812	3.17021	2.77195	2.69142	2.8218	2.5146	3.24677	3.32923	2.83787	3.30516	3.05244	2.72294	2.77234	2.77394	3.10126	1.90022	1.38372	1.99378	3.10943	3.18446	2.46692	2.57682	2.73617	3.83747	1.88061	3.17479	2.55784	1.70717	2.61725	0.943371	2.34265	2.60346	2.21356	3.60703	2.6708	3.43852	3.29877	2.80674	2.82461	2.96058	2.82986	1.07321	1.85997	2.86099	3.49431
RAD50	2.87697	2.95091	3.57748	2.37445	2.61509	2.725	3.76692	3.71368	2.72642	1.95583	2.70822	2.2991	2.71659	3.42984	2.46454	2.10099	2.20862	2.57953	2.46035	2.21726	2.26398	3.26115	2.68235	2.66206	3.15095	2.02001	1.66315	3.87238	2.64499	2.6525	2.20371	3.33415	2.8246	3.33325	2.82705	3.13563	2.84563	2.20337	3.31226	2.71383	2.50102	3.15138	2.60502	3.62668	3.15203	2.89728	3.37287	2.35473	3.15962
FASN	5.61076	4.68979	5.05983	4.8352	3.85073	4.15354	6.16108	4.15646	5.6358	5.43109	5.1483	5.87753	5.5905	4.88699	5.71322	6.0747	3.54021	4.19193	6.31079	3.45529	5.59145	3.24412	4.81014	4.80116	6.69528	2.88354	5.37599	4.56696	2.87144	6.56259	3.75701	8.74235	3.61302	8.99081	5.09752	5.82205	5.40794	3.69061	4.17526	4.40607	5.12241	4.27904	4.90541	5.03075	5.15018	6.40997	6.34063	4.02983	5.25543
SQSTM1	5.45743	4.78546	4.10606	4.55693	6.55625	4.83911	3.89096	8.37331	4.99491	3.43557	5.47499	4.97013	6.35394	5.97388	4.32848	5.06412	5.42283	5.46079	5.89937	6.53617	4.71331	4.47824	4.98677	5.56455	5.13279	5.1453	5.8367	5.80721	4.10892	6.491	5.72087	5.84758	7.7404	6.01904	5.45172	5.77008	5.8802	4.91353	5.20372	5.79261	4.84232	5.84551	4.68863	6.85863	5.2372	5.27733	5.81452	3.86529	5.65664
GAB2	2.76241	2.60819	4.67599	2.93636	2.41118	1.97918	4.26963	2.26713	3.29583	2.75151	3.43315	2.68824	2.70537	3.33791	3.649	2.14438	0.855714	2.75185	3.65081	2.40584	3.1099	2.29044	2.13052	3.44686	2.16794	1.66227	1.68217	2.19567	1.81798	3.22659	1.9699	3.12218	4.46274	3.24193	3.05882	3.05291	2.36701	2.08777	2.23454	2.05137	3.50441	3.02238	3.03129	1.60843	2.20024	3.58062	2.81485	4.94938	1.38019
IRF1	4.90456	4.59596	3.27746	2.89686	4.46406	3.38176	1.67773	3.4263	3.39969	2.5	4.04789	3.56483	3.29436	2.77469	2.85814	6.10629	4.88899	2.1078	2.52521	3.08632	2.81088	4.67496	2.88682	2.84219	2.88279	4.43631	3.94654	4.07829	3.58424	4.23092	2.68033	3.0279	3.48095	2.17196	5.09898	4.47443	3.76226	3.41273	2.60074	4.87295	4.02425	4.29398	5.65997	3.89629	2.89686	2.63303	2.7473	3.32414	3.73692
TIGAR	2.40365	1.97484	2.63867	2.37522	1.96183	1.62359	3.23195	1.88924	1.98767	1.69909	1.98193	2.77937	2.73117	2.06133	1.63122	2.89251	1.88744	2.08854	1.47193	2.36966	3.01256	2.71124	2.23597	1.84871	1.9203	1.84296	1.73988	1.85489	3.27248	2.24173	1.84962	2.8533	2.18227	2.01347	2.29474	2.39293	2.23746	1.90905	0.947975	1.81081	1.93007	2.40215	1.7323	2.63146	1.49883	2.75934	3.20074	2.82065	1.57461
RPS6	8.529	9.04343	9.59948	8.53431	8.21029	7.64365	8.35545	8.47307	9.03068	9.51519	8.31745	9.32922	8.20599	9.11107	8.69314	8.56429	8.7684	7.74251	8.87687	9.71858	9.03708	9.8436	8.98396	9.51231	8.29154	10.1137	9.6927	8.39937	8.4491	8.45921	8.75072	9.34041	9.4404	7.97422	8.94068	8.34055	8.67909	8.13241	10.0217	8.99125	8.9313	8.59614	8.22774	7.82727	10.6178	8.0516	8.4532	9.70847	8.18791
INPP4B	1.53605	3.41098	2.44576	1.51886	2.06042	2.1363	0.319953	2.93657	1.70371	0.787627	2.07764	0.382827	1.04971	0.612825	0.633244	2.76001	1.70274	3.00182	1.23285	0.646526	1.0211	2.41501	0.506979	0.768761	1.67885	1.18845	0.862269	1.16573	1.82631	1.28898	2.11938	1.51251	0.769815	0.607923	1.7692	0.783998	1.12162	2.60687	0.997158	2.01972	1.38625	1.44986	3.1778	1.64215	2.30993	0.66742	1.4253	0.97228	1.99538
BAK1	4.19726	4.20541	4.12319	3.18253	4.7089	3.83634	4.81159	3.78377	3.49282	4.08919	3.96204	4.60338	4.22325	3.77056	3.12848	4.84645	4.94149	3.47216	3.73564	5.03728	3.46687	4.32237	5.05604	3.39493	3.53146	4.95093	3.63387	3.15407	3.43102	3.89797	4.22195	3.96935	3.60821	3.53342	4.24848	4.28016	3.91688	3.50312	3.25782	4.07	3.05528	4.57676	3.95736	3.51442	3.68183	3.8212	3.72938	4.68529	4.46976
EEF2	8.52171	8.61118	9.37327	7.90428	8.18555	8.32365	8.36031	8.35991	9.43916	8.5833	9.23699	9.59029	8.8194	9.20546	9.50906	8.52272	8.20028	7.39205	9.45777	7.85886	8.71695	7.79117	9.78888	9.43333	7.12332	7.62625	7.18746	9.76339	7.63708	9.27158	8.37124	9.33958	9.58686	8.47165	9.00328	8.64391	8.51968	8.48857	10.22	8.70815	8.80123	8.60498	8.44527	9.16014	9.74442	7.94237	8.5878	9.17263	8.86865
YWHAE	6.24184	7.39685	6.94309	5.94619	5.93358	6.75098	7.84749	7.12386	6.46947	6.79876	6.1668	6.24249	7.1835	6.91434	6.37167	7.07022	6.77352	6.51179	6.52442	6.89766	7.04	6.62128	7.12711	6.72854	6.72966	6.93191	6.74883	6.43116	6.60138	7.23255	7.18774	7.0655	5.80155	7.24067	6.64109	6.62585	7.32086	6.14525	6.69035	5.78955	6.38539	6.83642	6.86721	7.31417	7.01896	8.11143	7.58769	8.03711	6.15174
SETD2	3.07726	2.9134	3.25763	3.05419	2.63532	3.12113	4.34906	2.55424	3.22385	2.37273	2.87881	2.97288	2.77811	2.85365	3.02295	3.24495	2.03875	3.17915	2.63288	1.72338	3.17333	3.4418	3.14016	2.96383	3.23282	2.73479	2.93084	2.77971	3.18356	2.88437	2.84383	3.52978	3.29844	3.25891	3.10846	2.89195	2.86533	3.00746	3.35704	2.82816	3.14823	3.16344	3.23974	3.12042	3.11638	3.01393	3.08305	2.774	2.46501
RPTOR	2.92167	2.96755	3.34571	2.20845	2.85011	2.56703	2.45792	2.24756	2.29213	2.68242	2.24201	2.98923	3.27387	2.53693	2.74567	3.09958	2.84631	2.40443	3.79985	2.1367	2.53541	2.26865	2.85827	2.10024	3.36134	1.7632	1.78365	2.86077	1.65948	3.19326	2.43187	2.43906	2.3238	2.83528	2.50711	3.09301	2.50896	2.9648	2.51929	2.63134	2.38895	2.32023	2.85358	2.7675	2.93439	3.12905	2.9581	2.23241	2.80971
HSPA4	4.74343	4.56686	4.94254	4.39748	4.38821	4.24304	6.08176	5.19854	4.48953	3.90738	4.21849	4.81682	4.49888	4.94445	4.35302	4.55315	4.76881	4.1418	3.93584	4.47073	4.67752	4.75176	4.68042	4.17221	4.75192	4.12	4.47662	5.02501	4.95564	4.83694	4.3311	4.9654	4.38713	5.07488	4.39322	4.53201	5.00131	4.02574	4.32158	4.4083	3.81136	4.92837	4.43911	5.1733	4.41079	5.2805	5.38712	4.76551	4.89727
NKX2-1	6.25556	4.64996	6.36892	6.93413	5.54122	6.45787	6.37278	5.18665	6.04503	6.71153	4.8602	6.10517	4.28383	6.55795	6.36651	6.66882	0.397151	4.89902	6.49115	5.72594	5.08629	5.38075	6.28971	7.1226	7.2106	6.78193	6.67954	6.67485	0.864096	6.59141	5.63344	5.9922	6.01771	6.60508	4.6562	6.89217	5.70619	8.04545	6.18191	5.65741	6.14475	6.39485	4.91382	5.15503	6.53409	1.50453	3.98654	0.747332	6.11669
PCNA	5.78206	6.75299	6.29916	6.71765	5.61778	5.58214	6.89117	5.98237	5.97893	5.97419	4.6737	5.36678	6.08222	5.16845	5.00051	6.53101	6.85145	5.75939	5.52282	6.05741	6.02839	5.94013	5.9599	4.86752	5.87077	6.83433	5.8335	6.3381	7.15656	5.44184	5.05893	5.01277	4.95415	5.28874	5.68102	5.01496	5.50342	5.64252	4.77561	6.72894	5.0092	5.52691	7.09792	6.502	6.1703	7.49073	6.19004	8.53632	6.04811
MAPK1	3.95563	3.50927	3.45073	4.06195	3.72305	3.37458	6.22387	2.60493	3.66963	2.8032	3.75135	3.90931	4.29358	3.32657	4.71655	3.98086	2.61546	3.90749	4.78171	3.85048	3.81037	4.01013	3.81552	4.057	3.99075	2.90117	2.67804	3.54681	4.61586	3.26658	3.48906	3.81687	4.26392	4.13328	3.51473	3.42829	3.84931	3.31384	3.92607	3.29054	3.68684	3.96805	3.71918	3.95269	4.60676	3.72214	3.85707	3.28399	3.18446
PDCD1	2.7722	3.08615	1.00561	0.266837	2.08221	1.81176	0.684245	0.478752	2.53487	0.448879	2.38371	1.56451	1.70594	0.290658	1.25762	1.8358	3.00349	0.479476	0.644971	0.879129	0.574529	2.10346	1.30497	0.888623	3.21714	2.79908	1.98667	0.955473	0.366179	2.78195	1.0191	0.912741	1.52612	0.203298	2.19708	1.56079	1.32835	1.50562	0.633695	1.57978	2.40707	2.13619	2.68792	2.19049	0.503969	1.1422	0.838014	1.48709	1.77702
CDH3	4.73593	5.58934	2.42189	5.7487	3.32614	4.28933	4.31144	1.73198	4.42066	4.94892	3.85307	5.6568	4.73583	5.02131	5.02672	5.50141	5.06195	4.7087	4.20056	3.55571	3.4964	2.83159	5.32758	2.55654	4.66911	4.16275	4.77933	5.63894	5.1293	4.07346	4.95811	3.90464	3.75351	0.3955	4.68745	4.35151	2.76997	4.46999	3.3966	2.73946	2.70906	3.90551	6.33029	6.08914	3.8043	2.3625	3.82747	1.02043	4.2514
PGR	0.226652	0.181179	0.0668357	0.113356	0.459891	0.539069	0.0567034	0.0792167	0.312071	0.0460105	0.30568	0.0865879	0.0532681	0.052763	0.141097	0.0198127	0.0307516	0.145978	0.0670594	0.221065	0.201815	0.36209	0.131715	0.299072	0.0175277	0.0960618	0.0134077	0.0308588	0.268459	0.0814886	0.191306	0.136813	0.781703	0.197964	0.24041	1.21307	0.203496	0.0785274	0.651973	0.189408	0.766708	1.23182	0.184991	0.027914	0.10837	0.108221	0.22953	0.0504377	0.398755
BAX	4.80215	4.10658	5.21859	4.1228	4.46668	4.29258	4.18376	4.47529	4.30332	4.44503	4.36702	4.37953	5.03737	4.77335	4.08558	4.70085	3.94371	3.75791	3.79059	3.71992	3.90176	3.87388	4.15355	4.20112	4.83398	5.02128	5.36287	4.7784	3.6036	5.32781	3.97556	4.33645	3.96555	3.57514	4.59401	4.35192	4.03876	4.77473	3.73799	4.46185	4.57544	4.60623	5.12098	4.19681	4.44186	4.29376	4.4368	4.53219	4.36944
DIRAS3	0.631252	2.05936	0.0170183	0.0796856	1.97641	1.78722	0.771271	0.266303	0.737901	1.5735	1.12888	0.0863712	0.466309	1.19874	0.142324	0.376267	0.0782153	0.48917	3.3465	2.40944	0.246548	1.06975	0.609095	0.89706	0.485813	3.26564	1.75626	4.10374	0.550284	1.64219	1.9528	0.240709	0.936864	0.700036	0.985382	4.15017	1.56493	1.28541	2.11015	1.25971	1.17414	1.64702	0.626716	0.0430818	0.661386	1.19083	1.63198	1.34108	1.62172
PECAM1	4.83259	4.57293	4.07185	3.01402	4.67862	3.97615	3.092	3.70143	5.56616	3.8602	5.8848	4.51129	4.64967	3.22872	4.62279	3.54307	3.83371	3.61017	4.35313	4.33116	4.9841	5.23037	4.46323	5.38571	3.09048	3.68604	2.90723	3.55192	4.311	4.47446	4.34244	5.27501	4.77049	5.66093	5.97136	4.31113	4.98384	3.66304	4.67691	4.04148	6.67986	4.9624	4.23846	3.56435	3.52836	3.64581	4.59795	4.34792	3.54604
PARK7	6.14666	5.82408	6.04076	6.15269	6.43115	6.27495	7.00324	6.82586	5.80877	6.75549	5.55521	6.61597	6.12301	6.01926	6.38534	6.49505	6.87086	6.13923	5.87001	7.31416	6.12018	5.84619	5.81459	5.74729	5.60991	7.17094	6.41838	6.77642	6.02466	6.1865	6.90019	6.167	6.0126	5.81487	6.08128	6.73054	6.13836	6.8467	5.98275	6.17471	6.03428	6.6477	6.17397	5.74292	6.695	7.14731	6.54873	6.26622	7.13469
KDR	2.67409	3.4567	3.24199	5.40758	3.2302	5.20928	1.87014	3.66174	3.47447	2.95773	3.30041	2.9304	2.88861	2.93895	5.21686	4.27176	1.64586	4.88602	5.84853	1.32429	3.45821	3.71328	5.67671	2.92642	3.01867	3.23093	1.00608	3.60584	3.01131	2.14093	3.95575	3.555	2.94089	4.32644	4.37669	2.6763	2.57926	1.79175	2.98047	3.70212	4.41835	3.14628	2.77623	4.00818	2.4049	1.72654	2.20191	2.03676	3.92561
NOTCH1	3.10564	2.06089	2.64026	2.60104	2.65277	2.48064	2.232	0.855717	3.63326	2.06479	3.52221	3.06057	2.96422	2.30798	2.65634	2.48506	1.55785	1.4977	3.57695	1.06748	3.56975	1.72998	2.70206	3.99352	2.66258	1.33713	1.15515	1.97534	2.59328	3.12795	2.16149	3.13904	2.68723	3.56045	3.25043	2.66779	2.91152	2.33307	3.14223	2.83684	3.8455	2.96055	2.91525	2.59319	2.13375	2.59225	2.25867	1.77232	1.97061
MACC1	1.60926	3.13249	2.02592	3.96038	4.06197	4.00228	0.0867683	3.48242	1.53259	3.45506	2.67494	4.33317	3.03437	2.81806	3.23126	1.66843	1.12794	4.25757	1.7374	2.54951	1.33387	5.27404	3.31866	1.94007	3.10268	3.64508	2.02862	2.14678	2.78923	1.31955	4.57988	3.03633	3.27143	1.4386	1.80752	4.10716	1.88819	4.91089	2.22603	3.90167	2.22331	3.11112	3.7392	1.62602	4.33276	1.78101	2.26892	0.801365	3.80906
JAK2	2.364	1.93852	1.26431	1.19076	2.05388	1.65694	0.993909	1.89632	2.75846	1.236	2.32896	1.56715	1.51208	0.988427	1.39545	2.46293	1.29214	1.38814	1.08392	1.36447	1.54779	3.62049	1.94642	1.73637	1.02636	2.08048	2.37201	1.33714	2.07565	1.54092	1.03391	2.3776	1.94975	1.57011	2.65359	1.99391	2.03063	1.3462	2.14883	1.97602	2.52733	2.55808	3.26865	1.21061	1.05559	1.57803	1.58881	1.39173	1.35258
KIT	1.62843	1.70764	6.59401	4.2575	3.3358	2.03996	1.41925	0.261157	3.9381	4.51863	2.86628	3.66944	2.7869	1.55071	3.82537	2.61635	0.503252	1.44248	5.89233	2.30006	5.92721	4.39028	3.02307	4.10093	4.77928	2.79667	1.23448	0.518656	1.15154	1.68685	1.57072	4.96421	2.47781	4.52845	2.27394	2.6358	6.08288	1.14539	3.96565	2.788	2.78154	3.57192	1.17968	1.02295	1.17806	0.866687	2.93823	7.38842	4.62373
CCNB1	4.18914	5.35266	5.32943	3.45094	2.89426	2.94516	6.67893	3.22105	3.50926	3.97557	2.55561	4.43682	4.84412	2.39026	3.6674	4.36265	5.42692	3.86975	3.89205	1.98491	4.4773	4.71716	2.42104	2.00609	4.42431	4.43717	5.18075	5.4716	4.6634	5.43107	2.41374	2.09743	2.54128	3.1006	4.55783	1.90799	2.83257	2.05621	1.69491	4.43718	1.99383	3.33815	5.16499	5.39689	2.96153	5.24491	5.92473	5.86725	4.23612
ATM	1.95516	1.30197	0.908434	1.94108	1.85791	1.99261	2.52138	1.53379	2.60335	1.49286	2.15575	1.46084	1.27745	1.46658	1.30855	2.0643	1.05735	1.83631	1.0399	1.1788	1.58139	3.10443	1.88928	1.48528	1.94986	1.21093	1.46016	1.30726	1.73619	1.33561	1.17378	1.82524	1.7313	1.11425	2.02672	1.88387	1.54414	2.0481	2.18067	1.9235	2.10447	1.99605	2.07704	1.72178	1.35453	1.66867	1.16648	2.27315	1.42305
SMAD1	2.14139	1.92878	2.77305	1.73434	2.56991	2.30217	1.80348	3.69344	2.18653	0.676405	1.6818	1.71936	1.60731	2.41568	1.67862	2.31246	0.660489	1.80262	1.88584	1.51844	1.78527	2.22193	2.7675	1.39842	1.91294	0.911802	0.565273	1.54931	2.06648	1.81985	1.60419	1.93684	1.86048	1.28542	2.40433	2.08906	2.72912	2.19272	2.22069	1.66835	1.61642	1.99508	2.49391	2.27412	2.4227	1.91427	1.87628	3.40444	2.17176
BCL2A1	3.43817	3.80282	2.59744	2.09019	3.85174	1.81374	1.63228	0.866088	3.02821	3.26163	3.68367	2.56214	2.13382	0.886359	2.34643	3.98115	4.66896	1.9852	3.54339	4.11204	2.28775	4.43059	2.72516	2.85775	0.670621	4.01444	2.61305	3.08514	2.97008	3.33	1.82107	2.98836	2.36582	0.952842	4.63729	2.32116	2.83333	2.92621	1.13246	3.17164	4.09517	3.40622	4.05812	3.17575	1.18098	1.55583	2.31365	3.70984	2.76236
RAB25	5.62497	6.58885	6.13117	6.75691	6.60012	6.07326	5.30713	5.46824	5.89435	7.28033	6.30121	7.21775	6.20334	6.8019	6.54653	6.08935	7.35414	6.82011	3.86783	6.40231	6.99922	5.67829	6.79454	6.52158	6.60462	7.52157	5.52227	5.91109	4.3242	6.34919	6.74561	6.38138	5.82876	6.57934	5.61748	6.56781	6.24328	6.91426	5.92927	5.97389	5.50058	6.09759	6.76536	5.85745	6.62411	5.31717	6.45632	5.39935	6.7485
FOXM1	3.31889	3.29885	4.77275	3.13481	1.65765	1.8301	4.6472	0.73374	2.23883	2.21127	1.33949	3.969	4.37848	1.35676	1.8654	4.16551	3.67985	2.96436	3.426	1.04048	2.8102	1.74089	1.23662	1.27156	3.85988	1.57022	3.13005	3.16126	4.09191	4.10709	1.44334	1.24742	1.49478	1.7497	2.95954	1.02126	1.13684	1.76995	0.603372	2.84352	1.41447	2.69193	3.9768	4.60655	1.94795	4.80944	4.96776	4.16904	2.34159
TP53	3.83449	2.366	4.27824	4.88469	4.11484	3.70109	5.35101	4.75609	3.85339	2.5523	3.81454	4.9466	3.91267	4.47951	2.08467	4.43381	4.44983	4.16165	2.12009	3.21688	4.30279	3.1834	5.05237	4.56117	4.49934	4.40153	3.63236	4.13945	3.10989	2.96453	2.88608	4.19324	3.70353	4.14991	4.12528	3.95552	4.35884	3.84309	4.45135	3.9529	3.66871	4.42953	4.44611	5.00147	4.75626	5.07467	3.85234	6.10326	4.88294
NRG1	0.23008	0.640132	0.023658	0.0305902	0.601325	0.214856	0.038551	0.373148	0.251696	0.17495	0.441974	0.023916	0.721544	0.131529	0.0590226	0.147893	0.29206	0.278032	0.079286	0.272337	0.0852356	0.356255	0.0975628	0.247542	0.254212	0.0641674	0.0506678	0.0819184	0.637889	0.318568	0.221088	0.0938339	0.530242	0.703638	0.333666	0.214737	0.252217	0.070924	0.264444	0.19676	0.717062	0.450836	0.122398	0.363848	1.0375	0.0445917	0.237858	0.0191378	0.129357
TUBA1B	6.09374	6.70422	6.8558	5.98488	5.56577	5.37871	6.86425	5.18816	5.57042	4.34631	5.52336	5.89478	7.41971	4.81659	5.83521	6.27314	6.77564	5.52259	6.77813	6.68649	5.79412	6.50635	6.07191	5.11054	5.65864	5.28534	4.18539	6.8778	6.51711	6.53673	4.98465	5.43406	5.50349	5.01428	5.93966	5.08078	5.78847	5.41362	5.03006	5.67403	5.65574	5.69946	6.85184	6.9732	5.58762	6.94224	7.17106	8.06598	5.85241
CDH2	0.844797	0.87953	1.75458	0.18372	0.504329	0.347535	0.286566	0.129257	0.729439	0.134116	0.563753	0.30768	0.622711	1.11351	0.543169	2.03475	0.573884	0.201207	0.810186	0.061968	1.06421	1.27143	0.139613	0.156477	0.269965	0.105272	0.163878	0.196429	1.1989	0.43731	0.856007	0.2906	0.32913	0.0137473	1.11879	0.162184	0.507485	0.0857795	0.273549	0.487671	0.296953	0.835834	0.498117	0.0955399	2.12063	0.81956	1.01826	4.73119	0.236184
SRSF1	5.41374	5.89084	5.92828	5.71649	5.52501	5.55225	6.36962	5.33434	5.75222	5.54594	5.05793	5.70837	5.66111	5.851	5.18224	6.19177	5.91367	6.02127	5.47194	5.01092	5.73119	5.85532	5.86094	5.61877	5.75679	5.42743	6.31121	5.89177	5.79286	5.99668	5.46654	5.88854	4.76153	5.4269	5.61018	5.48368	5.58558	5.33411	5.19027	5.9446	5.43015	5.27403	6.02649	6.38647	5.28629	6.75153	5.999	6.19631	5.80384
BCL2L11	2.91211	3.05798	3.4581	2.62505	2.77489	3.01403	3.94654	3.02104	3.40259	1.72388	2.49081	2.53207	3.0158	1.9872	3.07382	3.16541	3.22171	2.71626	3.23708	2.11921	3.08754	3.23524	3.08425	2.6978	1.69261	2.70694	2.45294	2.7868	3.38849	2.96005	2.52394	3.00432	2.33131	1.97488	2.80673	3.03421	3.07342	2.26355	2.64651	2.88229	2.48786	2.65711	2.99161	3.80991	2.615	2.93862	2.44771	3.52429	2.67634
CDKN2A	4.17214	3.10044	0.886802	0.839471	0.421776	0.385724	2.32585	2.34065	0.903607	4.66704	1.01334	1.32714	0.158256	0.235259	1.32552	0.24452	0.567966	3.99337	0.969658	0.253838	1.35357	0.659737	2.2077	1.61972	0.770528	6.05014	6.49098	3.03919	0.212549	3.25651	0.162164	0.711847	1.55122	0.376657	0.545809	2.03337	0.362505	0.31873	1.51952	4.97284	0.922351	0.685919	3.29941	3.79402	0.530246	3.38027	0.253751	4.57906	2.68682
CASP7	3.34994	3.71725	2.79062	3.67008	3.8919	3.3814	1.57734	3.97536	3.4512	2.75292	3.7242	3.12132	4.38396	3.99811	3.15677	4.80164	3.32532	3.81899	3.69876	3.56783	3.45843	4.36996	3.88654	2.98017	4.07872	3.12652	3.36596	3.85526	3.62402	3.17358	3.1828	3.95179	3.40922	3.29608	3.69149	3.54016	3.31508	3.1493	3.2125	4.07364	4.0295	3.63509	3.51279	4.06643	3.17547	3.47058	3.61149	3.67126	3.76267
SYP	0.277494	0.37164	0.879313	0.219977	0.542994	0.44046	0.160473	0.515509	0.569693	0.332181	0.730509	0.218337	0.466894	0.25826	0.425704	0.335192	0.15483	0.84439	0.156079	0.414968	0.179131	0.202122	1.76034	0.535204	1.17354	0.379482	0.364838	0.272226	0.121471	0.460705	0.599247	0.320796	0.304658	0.337481	0.656489	0.627633	0.407131	0.920479	0.395103	0.574318	1.26769	0.552316	0.278078	0.101155	1.31598	1.92284	0.373958	1.70085	2.00462
RAB11A	4.04577	5.04231	4.25336	4.91382	4.8856	4.12598	4.15032	4.64862	4.48518	4.29339	5.02943	4.51137	4.34028	4.35713	3.97456	5.58745	4.68566	4.8426	4.16647	4.54956	5.10076	4.574	4.8757	4.47486	4.42127	5.10076	4.35848	4.23186	4.63173	4.63427	4.40283	4.7853	3.72911	4.44365	4.71452	4.73542	5.04228	4.31165	4.9104	4.43512	4.60033	4.54244	4.58632	4.71024	4.45677	5.75235	5.77144	5.88785	5.00731
CASP3	3.95844	4.1922	4.22139	3.6234	4.33243	4.29685	3.73174	3.988	3.7906	3.25551	3.75156	3.48827	4.60172	2.86525	3.92441	4.97806	3.9133	3.01066	2.88345	3.68823	4.18289	4.52276	3.87423	3.04373	4.47133	3.83026	4.00244	3.43934	3.97837	3.81138	3.97329	3.88293	3.60378	3.12778	3.82027	3.29242	4.04814	3.93195	3.40567	4.00692	3.28928	3.65284	4.33102	4.33577	3.92208	3.56619	4.11255	5.72031	4.06575
NF2	3.01605	2.82183	2.72814	2.87561	3.33254	3.71716	3.3017	2.35021	2.56319	3.14439	2.78289	3.25335	3.22789	2.77119	4.23317	3.19177	2.25031	2.62918	3.32054	2.622	2.57182	2.62899	3.35442	2.56999	2.80647	1.89052	3.41955	3.54106	3.16605	2.62268	2.36616	2.55833	2.55457	2.74582	3.0143	3.01088	2.83895	2.18433	2.93242	3.06663	2.57412	3.02017	3.77694	2.52747	3.08972	3.13864	2.7946	1.95521	3.83991
EZH2	3.49543	2.49996	3.5733	2.58517	1.88143	2.3832	3.95818	1.03369	2.15827	2.31061	1.59279	2.15529	2.79246	1.87727	3.07122	2.84361	2.52713	2.40833	2.7315	1.39696	2.3623	3.34824	1.89792	1.55098	2.98356	2.36843	4.04359	3.90918	2.68254	2.64181	1.49265	1.65788	3.73727	1.27664	2.83543	1.4171	1.25018	2.15304	0.670708	2.94164	1.7522	2.28614	4.3296	2.30744	2.29651	3.5883	2.79783	4.42128	2.82845
XBP1	0	0	0	0	0	0	0	0	0	0	0	0	0	0	0	0	0	0	0	0	0	0	0	0	0	0	0	0	0	0	0	0	0	0	0	0	0	0	0	0	0	0	0	0	0	0	0	0	0
NFE2L2	4.40954	4.56725	4.44262	5.16699	4.64995	4.30451	3.57358	4.78144	4.17413	3.66774	4.21105	4.90593	4.82178	4.28316	3.47907	4.33922	3.97188	4.78264	3.4885	4.54137	4.90431	4.71962	4.58212	4.31044	4.3836	4.53828	3.57087	3.86642	5.19411	4.30202	4.07404	4.33278	4.27751	4.37774	4.47784	4.50575	4.51304	4.50697	4.36537	4.21362	4.26581	4.44323	4.60169	4.3235	5.30864	4.87814	4.48595	4.04607	3.92557
EPPK1	1.28089	0.687564	0.799338	1.5766	0.686746	0.990613	1.83339	1.02205	2.04485	1.89562	1.76182	2.17238	2.8096	0.82001	2.18075	0.663054	1.89835	1.32324	0.348299	0.374531	0.442583	1.1903	2.57428	0.570804	1.94103	0.628431	0.0381442	0.410336	2.11847	1.00505	2.33577	1.6804	0.478923	0.881749	1.47626	1.11859	1.28075	0.899194	1.01559	0.940945	0.641144	0.74468	1.56272	1.16483	1.08685	1.93145	1.02711	0.364435	0.715672
SYK	3.51293	3.62856	3.48665	1.96466	3.77938	3.17682	1.65868	3.00191	3.95924	3.86562	4.60859	2.42188	3.1989	2.73885	2.89468	4.39822	3.07355	3.02215	2.77333	2.62379	3.74027	4.44268	4.3609	3.45378	2.80343	4.0024	2.90882	3.78613	2.61741	3.82324	2.8591	3.47351	3.73634	2.63197	3.75629	3.51963	3.5888	3.19678	3.76265	4.38096	3.82682	3.79812	4.39405	2.6305	2.27928	4.62597	3.31553	3.81648	3.32074
ANXA1	8.30874	6.92455	2.56247	5.46002	5.36354	5.90285	2.74919	4.77015	5.33588	4.01206	5.83154	6.57099	5.59572	7.40107	5.63434	3.59888	5.39095	6.63412	3.56537	7.10476	4.40803	6.3347	4.2006	6.2311	2.29989	8.1041	2.77475	7.647	7.23775	5.82651	6.70269	5.36728	5.84316	4.23543	5.86107	5.67148	5.15779	3.67887	6.36866	5.53952	6.04836	5.73181	9.66769	8.07211	4.54979	3.44465	6.59908	9.00685	5.70882
SMAD4	2.28859	2.52277	3.16527	2.32356	1.95109	2.46869	3.02779	2.36729	2.56746	1.84993	2.22912	1.85678	2.59494	2.6427	2.73963	2.87651	2.44203	2.82199	1.38461	2.4124	3.04286	3.3287	3.02182	2.90667	3.01535	1.90208	1.8003	2.46244	2.42241	1.84375	1.52792	2.32238	2.8246	2.49427	2.54405	2.3674	2.86124	2.18945	2.87229	2.42548	2.76627	2.24116	2.4517	1.87901	3.25342	2.98045	2.35142	3.54096	1.71168
COL6A1	6.97221	7.32003	5.37688	5.07179	5.33531	5.72999	5.7872	2.36294	6.59564	4.55374	5.63559	5.02901	4.75093	3.92316	5.42233	4.80134	5.4385	5.09241	6.09762	3.34802	6.53102	4.62755	5.39096	4.63481	6.52361	3.91567	4.53661	6.44917	6.75654	5.72993	5.47366	5.94901	5.51449	4.71504	6.83823	5.12406	5.15755	5.2946	4.63029	6.81307	6.35922	6.35759	6.513	6.29461	6.35952	4.46966	5.48203	4.14877	5.56508
MAPK9	2.6996	2.73482	2.52495	2.92003	2.87528	2.33176	2.51243	3.78837	2.82562	2.24965	2.5713	2.7334	2.19754	3.16748	4.42612	2.10466	2.27192	2.05807	2.06571	3.43473	2.25705	3.35563	2.8684	2.7452	2.71209	3.09371	1.71461	3.39513	2.44642	2.38194	2.8971	3.06424	3.43135	3.08172	2.76484	3.01129	3.1929	2.24029	2.72151	3.56691	2.66163	3.17264	2.69784	3.39403	2.93797	2.17488	3.07867	2.17751	3.3476
CAV1	4.6958	5.09672	2.24821	6.40806	4.67454	3.71676	2.43477	2.26475	4.92075	3.78368	6.83213	2.94231	3.67111	3.81716	3.55912	2.02525	5.77454	4.0961	3.90501	4.3264	3.63494	4.38981	3.50654	4.9106	2.54672	3.61679	1.30815	4.96829	7.40941	6.21691	4.06706	5.33228	4.61994	5.78097	5.3578	4.94206	4.64723	3.54866	4.52071	3.43413	7.89546	5.00351	5.29192	4.76845	6.58051	2.63732	5.70002	3.42675	3.05186
PIK3CA	2.17895	2.27595	1.34476	1.68811	1.72782	1.92578	2.71423	1.69476	2.21648	0.853341	1.96099	2.13053	2.5971	1.42089	1.68029	1.95741	1.56667	2.2987	1.8312	1.60913	1.8619	2.94676	1.86708	1.82535	1.81481	1.52421	1.8995	1.60684	2.56572	1.57489	1.80963	1.71127	2.07873	1.91255	1.93241	1.93827	2.00011	1.22538	2.08724	1.5833	1.88389	1.83098	2.56045	3.09587	1.57718	2.03037	2.07173	2.30489	1.60814
MS4A1	1.85229	0.331656	0.305051	0.696816	3.01625	3.34593	0.200171	0.574626	4.87891	0.0162281	3.5239	0.672731	1.50699	0.138661	0.777191	0.698366	0.581445	0.175361	0.256736	0.123246	0.767934	2.02603	1.47186	0.781253	0.024415	3.29932	1.19575	0.0352001	0.358491	1.88783	0.760974	0.62794	1.62968	0.0550718	2.61888	2.31728	1.82516	2.30758	0.864956	0.314215	4.58426	2.53398	1.27683	0.0349919	0.338196	0.285657	0.396965	0.238889	2.63236
NAPSA	8.50024	7.5967	7.68282	9.03951	9.33776	8.20743	2.04098	9.20001	7.89718	9.07641	8.72335	8.3952	6.41828	10.1087	9.31772	4.29745	1.99183	4.60621	7.25179	10.9247	8.50655	9.20227	9.1872	10.3407	10.3143	9.43029	6.98992	8.88805	3.66008	9.54041	7.95706	9.74099	10.0696	9.34027	8.25704	10.827	8.8323	10.7082	9.15219	8.102	8.51639	10.1943	5.86667	6.90227	4.92324	4.57916	6.73013	2.80877	8.82254
IRS1	3.35054	4.12855	3.06677	4.14812	2.68458	2.6145	2.49218	1.604	3.78383	2.47362	2.54119	2.89844	2.40709	2.25305	3.79457	0.831642	1.396	2.66501	4.3663	0.908229	1.09336	1.93995	2.07424	2.05347	1.76722	2.36408	0.841657	3.30631	3.04627	0.782537	2.66462	1.50522	2.57096	0.888427	1.92675	2.13366	1.84543	0.391595	2.29525	2.2826	2.55114	2.79144	3.6638	2.67852	2.62076	1.9989	2.12228	1.15577	1.79276
PRDX1	8.07997	6.8166	6.40446	7.46511	7.56149	7.02113	9.14383	8.60701	6.94538	7.47599	7.28695	7.41964	8.00666	6.63316	7.69606	7.35423	9.00844	9.25711	7.20983	9.28289	9.08273	7.96366	7.05002	7.05417	7.1984	7.98013	7.62646	7.45558	7.59456	9.08693	7.63728	8.02836	7.9334	8.75614	7.48636	7.74788	7.66006	7.00063	6.7663	6.90051	7.13965	7.70114	7.42614	8.29044	7.9732	10.2087	8.92536	8.11159	7.64438
FN1	9.38037	7.6884	6.63934	7.4224	7.0466	7.07452	5.76308	2.85058	7.7519	5.28269	7.70749	7.03959	10.1679	3.98344	8.08795	5.73569	5.0776	8.3344	7.80944	6.2962	8.20334	8.34191	6.56311	6.96673	6.22756	5.30972	4.7964	7.04064	10.4592	7.12943	7.55896	7.3751	7.28973	5.76419	7.93341	6.59419	5.82286	5.84241	6.55762	8.31692	6.86732	7.45399	7.35009	6.57192	5.19178	6.78144	7.68267	7.05916	5.72798
RB1	2.51446	3.51409	2.70443	3.24607	2.26684	2.21927	2.3339	2.99196	3.43219	2.66044	3.2529	3.33421	2.6625	2.27792	2.97832	3.16465	2.15163	2.96235	1.95727	2.79368	3.54094	3.92397	3.6604	3.04231	1.81027	2.29575	2.37335	2.96759	3.94429	2.76574	2.76468	3.16088	3.26158	3.36695	3.42735	3.01977	3.36578	2.35707	3.03699	2.45938	3.07871	2.99585	2.91578	3.27548	2.52061	3.71578	3.10042	2.26474	2.2827
YWHAB	6.15508	6.93505	6.4931	6.95121	6.28035	6.20229	6.57226	6.39131	6.25028	6.04553	6.30193	6.57984	6.85668	5.73207	6.73004	6.85493	6.0439	6.39332	5.88646	5.42338	6.41425	6.09184	7.00377	6.18089	5.01569	6.08481	5.61291	6.24384	7.25693	6.57504	6.22726	6.21183	6.00199	6.11772	6.09341	6.15308	5.81825	6.05004	6.14148	6.37331	6.10121	6.23702	6.8215	6.02764	6.23736	6.7782	6.34388	6.52314	6.17185
E2F1	3.6016	3.98861	4.19408	3.29109	2.47406	2.85805	4.77707	2.37125	2.57092	5.1028	2.33367	2.86588	4.22212	2.08274	3.66992	3.33552	3.2666	4.16546	2.33033	2.19773	3.0337	1.97448	1.95161	3.06661	3.14406	3.28651	5.83002	4.3393	3.58088	4.13893	1.71925	1.31667	1.77453	3.35549	2.8936	1.6546	3.441	3.04773	1.11406	4.49767	2.5571	3.07329	4.10356	3.66404	3.48828	4.19765	3.25918	5.03939	4.06458
KEAP1	4.21548	4.09174	4.3507	4.36403	4.43672	4.18829	4.10828	5.01004	4.22944	4.55978	4.52424	4.46378	2.189	4.39159	3.7351	4.11173	4.74882	3.84098	4.06395	3.77289	4.87359	3.67889	4.49488	4.00996	4.0184	3.71339	3.44772	4.68056	3.6968	5.27395	3.94185	4.1628	4.40207	4.20281	4.32144	4.68719	3.98647	4.50271	4.44943	4.31994	4.08038	4.12458	4.20824	2.13848	5.16	4.9722	3.25082	5.05139	4.85536
AXL	4.49558	5.07783	2.01396	3.28539	3.97801	3.02173	3.46649	1.17849	3.57109	3.25213	4.08162	3.48073	2.9922	2.27651	2.88947	2.20021	2.50417	3.01225	3.01395	3.0736	3.18332	3.86197	3.8603	3.53677	2.22104	3.39496	2.29833	2.83719	5.43164	2.92084	3.65839	3.12644	3.78751	2.7631	3.7057	3.39359	3.9346	2.51358	3.72589	3.63543	3.68875	3.8674	4.10351	2.82777	3.71557	2.259	3.20813	2.11966	2.37937
BRCA2	0.9169	0.707439	0.786495	0.722197	0.584068	0.463	1.63741	0.245019	0.743213	0.600658	0.510185	0.794981	1.00311	0.232178	0.420687	1.12708	0.344604	0.732014	0.563935	0.28838	0.712394	2.0643	0.388714	0.521997	0.659263	0.545835	0.801812	0.847263	1.09447	0.585821	0.420823	0.256525	0.647223	0.324199	0.944734	0.492468	0.383357	0.495555	0.256189	0.800568	0.525386	0.584599	1.56977	1.14201	0.386288	1.29001	1.48882	1.1475	0.647548
CD274	4.37425	3.68257	1.19767	0.799873	2.21184	1.6821	1.03724	1.98119	1.73341	0.76636	1.8167	1.96856	1.58396	0.828062	2.11752	2.9836	1.14672	1.18069	0.78228	1.14818	1.03683	4.76905	1.59021	1.61573	0.410256	2.9773	1.16026	2.68566	1.33574	2.53957	0.661793	1.24038	1.58671	0.627715	2.94838	1.45698	1.43939	1.38458	1.07247	2.77339	2.72281	2.08135	5.3592	2.40853	0.442124	0.97634	1.38204	1.37748	2.13013
DIABLO	1.33869	1.83509	1.71867	1.25482	1.06089	1.40592	1.67449	1.66773	1.38571	0.655304	0.808585	1.48178	2.2741	1.13705	1.5835	1.683	1.19356	1.5389	1.30133	1.94561	1.37544	1.87754	1.68233	1.21809	1.5781	1.15603	0.820812	1.55136	1.85722	1.38103	1.45012	1.26956	1.39494	1.19327	1.09027	1.14415	1.25976	1.60207	1.15712	1.33455	1.14942	1.27568	1.40035	1.9473	1.18154	1.95403	1.94798	2.16291	1.45426
ARID1A	4.57429	3.32594	4.58399	4.6101	4.19461	4.40413	5.24879	4.08898	4.07858	3.64053	3.88363	3.90794	4.22749	3.62051	4.4685	4.28584	2.24318	4.41313	4.49002	3.28113	4.21877	3.18508	4.29273	3.90637	3.92261	2.70747	3.33204	4.10842	3.89702	4.276	4.05482	4.30164	4.17537	4.22769	3.9948	4.36221	4.08313	5.27416	4.3012	3.66064	3.89211	4.24815	4.69865	4.0652	4.40309	4.85273	4.59043	3.5756	3.93984
CCNE2	1.30602	1.09201	1.36217	1.66263	0.566789	1.00193	1.62906	0.223268	0.785845	1.07029	0.416056	0.884327	0.997895	0.559689	0.895834	1.25735	0.300107	1.46059	0.920953	0.701187	0.983578	2.45419	0.519332	0.567777	1.65803	0.777111	1.59738	1.1973	1.4523	1.50506	0.425467	0.510301	0.553837	0.525294	1.03193	0.563195	0.797636	0.959945	0.379983	2.15682	0.789168	0.777843	1.55039	1.73177	0.91201	1.47468	1.07289	3.65307	1.39672
CASP9	2.144	1.76121	1.93413	2.266	2.92895	2.34543	3.28767	2.47998	2.07105	2.34907	2.14197	2.35323	2.23035	2.17944	2.03941	2.50976	2.31367	2.45829	2.10165	2.73457	2.17765	1.55495	2.34691	1.77368	1.69465	2.13609	2.49749	1.64336	1.54597	1.80623	3.09424	2.04232	2.3224	2.4457	2.12921	2.81574	2.61911	3.14581	1.65418	1.84724	2.33818	2.29892	1.89342	1.44441	1.51601	2.77897	3.14248	2.58663	2.25875
ACACA	3.36827	2.81825	3.04809	3.17618	2.90618	2.55377	3.28947	2.65332	2.78711	2.44729	2.83861	3.30445	3.23733	2.95894	3.07377	3.51514	2.52197	3.0078	3.43147	1.99823	3.39806	2.59834	3.50517	2.71646	3.67684	1.85794	3.8963	3.16242	2.72236	3.224	3.13136	3.69209	2.66583	3.5676	3.02416	3.34	2.67469	2.83022	2.92139	2.81717	2.76144	2.85102	3.17818	3.50512	3.20599	3.16245	3.7532	2.50931	3.08138
TP53BP1	2.33256	2.35682	2.31694	2.1198	2.53791	2.07636	3.74993	1.98841	2.21138	0.892933	1.92663	1.96868	2.50599	1.85161	2.1482	2.44708	0.970322	2.51572	1.83049	1.10321	2.308	2.28829	2.37661	1.94582	2.03264	1.66632	1.57537	2.33699	2.05011	2.4096	1.56396	2.55522	1.75344	2.64841	2.43008	2.82833	2.44838	2.57787	2.37961	1.73163	1.76136	2.54622	2.71586	1.99725	1.9934	3.07459	2.74183	1.85968	2.28087
CCNE1	4.93303	3.45488	2.14253	1.11394	0.932357	1.43943	4.29627	1.16899	1.7082	2.09751	1.4381	1.81967	2.7283	0.672341	0.809063	1.33964	1.98284	1.38936	1.44934	0.712789	2.16018	1.42726	1.26938	0.932728	2.17166	4.11892	3.38836	2.234	2.3637	2.4764	1.39512	0.637934	0.785799	0.591161	2.987	0.606131	1.23499	1.39883	0.24738	3.79099	0.916323	1.63839	3.2803	2.703	1.50719	1.46228	3.22661	2.63423	3.14798
TAZ	3.12619	2.036	3.27845	2.89443	3.85776	4.21428	1.92606	3.16466	3.0386	3.38703	3.2977	2.69548	2.52503	3.65367	3.68744	3.40787	3.01087	3.23553	1.62518	2.40044	1.9729	2.25508	1.89841	3.62629	3.11465	2.67069	4.38321	3.77542	2.12026	2.7635	3.10646	2.45591	3.00712	1.949	2.66348	3.00725	1.92164	4.26108	1.57597	4.21517	3.65234	3.41377	2.82664	2.3883	2.38969	3.04417	2.32435	3.38399	4.32012
DVL3	4.64231	3.50281	4.06874	4.23288	3.74752	4.63401	4.95634	3.38682	4.30852	3.55053	3.98818	4.71908	5.25448	4.02497	3.85538	3.99529	3.92171	4.42811	4.90742	3.05227	3.87311	3.62604	3.9983	4.04032	4.22671	3.46774	5.2877	4.37602	4.40239	4.06326	4.32038	3.53218	3.90614	3.56922	4.07764	3.74457	4.12983	4.15031	3.74378	4.26245	4.05485	4.19987	4.66404	4.95533	3.76973	4.65994	4.81383	5.13091	3.6008
MYH11	3.10105	2.07761	1.56397	1.28435	3.66662	3.12731	0.731217	0.647057	3.54472	1.51903	3.76245	2.1678	1.27626	2.34735	2.3623	0.432603	0.803087	3.06143	2.59737	2.28646	1.91373	2.31041	1.72998	2.91444	0.798465	0.789392	0.494417	1.59738	1.67467	1.74834	3.89721	1.61981	1.79721	2.1995	2.80475	3.49874	2.53115	1.35576	3.88449	2.35615	4.97369	3.63579	1.56568	0.425838	0.838943	2.23739	3.30888	0.938521	2.23148
ASNS	4.30412	4.05668	4.79681	3.80847	2.79171	3.79138	3.29121	3.19579	2.78449	2.27165	2.38457	3.2831	3.32375	2.98704	2.01509	3.16948	2.82225	3.28984	1.79364	3.5124	4.1539	3.51839	2.55632	2.70806	3.01411	2.82738	4.19343	4.66239	3.25839	3.68101	3.47764	1.98009	4.08411	2.39742	2.99981	2.51285	1.85354	3.80373	1.97323	3.76368	2.82342	2.4646	4.12787	4.75171	2.44859	4.23302	3.82308	4.33858	3.58736
LCK	3.74651	3.51789	1.77357	0.656302	3.44879	2.40448	1.75008	1.82354	3.44442	0.552161	3.29005	2.23834	1.93712	0.820029	1.50095	3.69745	3.45556	0.855843	1.54759	2.09223	1.80669	3.37995	1.90258	1.64462	0.528101	3.57281	1.8665	1.06983	1.01261	3.47537	1.77556	1.56901	3.08257	0.788633	3.72733	2.3578	2.81901	2.45615	1.93556	2.14292	3.48457	3.22066	4.03925	1.38517	0.978651	2.14625	1.43114	2.71443	2.51007
MRE11	2.15553	2.33932	1.9975	2.88931	1.99304	2.86822	3.43497	2.31809	2.46259	2.31506	2.06295	2.29685	2.28403	2.10295	2.82731	2.22913	1.74178	2.69701	1.5217	1.34476	2.44556	2.2575	2.19345	2.37603	2.42828	1.89525	1.84136	2.2076	2.11155	2.38369	1.9017	2.07415	2.47713	1.78083	2.15066	2.33808	1.3738	2.46809	2.14813	2.43647	2.25277	2.1915	2.85799	2.72705	2.37987	2.7736	2.0151	3.39965	1.76838
BIRC2	3.91881	3.95497	3.37805	4.17822	3.75833	4.21871	4.15231	3.44468	4.17236	3.3392	3.68014	5.7768	3.90933	3.31963	4.19125	3.99074	3.53176	4.1637	2.30716	3.59281	3.85279	4.60981	3.54569	3.55461	3.54008	3.634	2.88675	3.58086	3.927	3.58656	2.78849	3.63296	4.86654	3.08846	4.44013	3.39513	3.73166	3.50782	3.31071	3.55639	3.62085	3.66887	4.36921	3.98244	4.38355	4.00462	4.00965	4.97702	2.87331
XRCC5	5.37579	6.34551	6.33606	5.82222	5.56908	5.625	6.53168	6.3267	5.4946	5.72124	5.32417	6.10058	6.69245	5.16638	5.32224	6.60597	5.77596	6.30571	5.08434	5.55675	6.25932	5.84391	6.16267	5.60118	5.8431	6.07207	5.54214	5.241	6.3397	5.87919	6.11545	6.29508	5.39947	6.19395	5.73435	5.66934	5.98909	5.17826	5.70283	5.51709	5.25685	5.5513	6.21019	6.24045	5.13627	7.12536	6.69798	7.15713	5.68772
CTNNB1	6.5475	6.98801	6.66975	6.65414	5.91625	6.72354	7.74375	5.91496	6.75082	5.1552	5.65671	6.63909	6.39394	6.59468	6.97468	7.31413	4.9226	6.1333	5.50292	6.13941	7.34978	6.61923	7.43188	6.11551	6.417	6.23749	5.3815	5.87577	7.1377	5.92144	6.43	7.31375	6.60988	5.73014	6.36313	6.18683	6.72763	5.76761	7.00433	5.62415	5.71354	6.28975	6.40756	6.30168	5.62296	6.29439	6.26728	6.21347	5.30261
EEF2K	2.89226	2.40901	3.18366	4.12343	3.05862	3.34839	3.31836	3.64666	2.89503	3.48713	2.91549	2.60916	2.5803	2.82662	2.16762	2.09899	2.1787	2.67422	3.31804	2.24846	3.64937	2.67179	3.47925	3.17523	2.71366	2.22538	2.84404	2.35682	2.60721	2.73181	3.16464	2.79939	4.00813	2.48097	2.77552	3.50841	2.86776	3.45912	3.28821	2.8469	2.92995	3.21047	2.09842	3.42011	2.85008	2.94102	3.57584	2.1977	2.3316
STMN1	4.28056	5.03417	5.14116	4.26456	4.21905	4.58464	6.9225	2.42344	3.45649	4.16034	3.65199	4.51062	6.15949	2.63372	3.805	5.65081	5.25281	5.74901	2.77854	5.2818	5.20474	3.47043	4.02614	3.6282	2.96957	5.35729	6.02807	3.51796	5.12319	3.82046	4.27547	3.93814	3.70399	3.75178	3.87765	3.12392	4.01645	3.27728	2.4636	4.91798	4.11564	3.979	4.97341	4.60276	3.48914	6.43849	5.29275	7.11398	4.51049
MSH2	3.14423	3.26335	3.88292	3.20171	2.99593	2.68279	5.64657	2.78316	3.20044	2.87838	2.34559	3.61602	3.95228	2.49091	3.77147	3.63967	2.54336	3.47333	2.41525	2.94142	3.59896	3.08191	3.30984	2.55853	3.8211	3.9946	3.44762	3.17045	2.86756	3.45028	2.70653	3.24937	2.82395	3.14827	3.00097	2.71445	2.80017	2.86115	2.89612	3.47672	2.45247	3.10371	3.75879	4.18885	3.2085	4.97575	4.08746	4.59787	3.13044
COPS5	2.92537	2.761	2.60626	2.87432	3.01858	3.22368	3.92983	3.04075	2.64716	3.11413	2.6583	2.49316	2.76051	3.08249	2.69225	3.31226	3.58245	3.65391	2.03588	3.35081	3.23928	3.84131	2.52193	2.65523	3.90176	3.7315	2.68246	2.99855	2.6876	2.94336	2.49905	3.29925	3.00732	2.43669	2.97499	2.39493	2.54479	2.90617	2.36812	3.34092	2.8556	2.79925	2.91017	3.64433	3.56465	3.36625	3.26897	4.26431	3.73083
ERCC5	2.26928	1.30811	1.79683	2.47161	2.90527	2.52326	1.61812	2.25273	2.32503	2.49292	2.34123	2.17639	1.82582	2.36461	1.76629	2.29262	2.25202	2.15246	1.89259	0.967479	1.88397	1.60258	2.16135	2.31755	1.57938	2.60835	2.84497	1.62045	2.43179	1.91864	2.50226	1.60559	2.46296	1.91364	2.3994	2.34727	1.81647	2.50998	2.38491	2.86219	2.82904	2.02124	1.86008	1.64939	1.36136	2.1819	2.06913	1.87997	1.90839
GATA6	1.51176	1.14244	0.790727	0.781984	1.63239	0.888872	2.53258	0.160415	2.42971	0.810964	3.70304	0.935057	2.91614	2.1598	1.62475	0.79345	1.52119	1.27088	0.405392	1.62884	1.875	1.49382	3.26538	2.58344	1.66494	0.863314	0.514671	0.854652	2.0276	1.51769	1.97718	1.77786	1.34877	1.09239	2.50888	1.64869	2.07484	2.18139	3.34416	1.03888	3.55768	2.24562	1.5863	0.813936	1.54702	1.4759	1.70464	1.19916	0.674866
BRD4	3.17313	2.76175	3.56128	3.93581	2.8926	3.23743	3.7164	2.71264	3.63295	3.15254	3.23878	3.25489	3.50927	3.04595	2.89544	3.3143	3.04617	3.00394	3.95847	1.74046	3.27287	2.30295	3.27989	3.32567	2.91931	2.23942	3.76213	3.39715	3.22103	3.53196	3.36059	2.79691	3.32391	3.29585	3.25123	2.87364	2.62038	3.44808	3.33882	3.49838	3.59131	3.10673	3.5473	3.45161	2.73108	4.61207	3.75133	2.90152	3.17857
LCN2	7.38506	4.39841	7.33537	5.39008	7.14291	5.05353	0	4.85813	3.71815	7.94975	9.24931	4.40909	5.97331	6.84068	2.1031	6.27384	8.67665	7.84295	2.95989	4.81712	8.24265	5.61183	4.51118	4.90796	6.69813	5.27999	8.30699	4.06345	8.23398	7.92772	7.80715	7.29216	4.7704	1.67902	4.07338	4.09628	5.3878	5.4612	2.33042	3.35198	5.61796	5.55439	6.69973	6.59243	4.68403	4.96158	6.54298	0.577483	5.59676
STAT5A	3.33949	2.90624	2.53735	1.42282	3.31686	2.34172	1.68266	2.33104	3.29595	2.29086	3.82833	2.27666	2.51677	2.04127	1.71651	3.26227	2.52821	1.76055	3.02593	1.96615	2.49594	2.79786	3.17112	2.84636	2.06449	2.46407	2.53957	2.06848	2.47628	3.43563	2.69999	2.09991	2.85622	1.48421	3.94957	2.73759	2.64326	2.79165	2.96469	3.11796	3.56952	3.27777	3.53753	3.2185	2.1272	1.34561	2.27689	1.99322	2.50998
BID	2.62946	2.87981	2.39796	3.5077	3.16598	2.83736	4.54769	1.53067	2.55003	3.44969	3.16475	3.40114	3.71647	3.21655	2.27985	3.45207	4.38812	3.48026	2.11786	3.12172	3.95601	2.96473	3.9958	2.72512	3.01082	3.41632	2.81289	4.16426	3.78505	2.41745	3.82581	2.68155	2.21782	1.25446	2.59075	1.68071	3.04523	2.83805	2.00997	2.76359	3.14129	2.68297	2.81714	1.91668	3.83925	3.22803	4.03558	3.6352	2.6339
ADAR	6.20788	5.63475	6.06111	5.89886	6.38835	5.52864	5.48853	5.5514	6.06555	4.81972	5.38757	6.665	6.00135	5.47203	5.59333	6.13897	5.78847	5.7888	5.9895	4.59176	6.06272	6.53894	6.62697	5.49347	5.59381	5.52608	4.92759	5.72364	5.44739	5.378	5.19034	5.86947	5.59893	5.99187	5.73055	6.20481	6.08915	6.3059	5.42678	5.58517	5.34993	5.99731	7.34908	6.90065	5.55238	5.4487	6.38443	5.03626	6.18851
ANXA7	6.36439	5.97422	5.5472	5.51064	5.89726	5.02687	5.74	6.26044	5.34663	4.84179	5.39104	5.99241	5.65169	5.32826	5.35408	5.38076	5.8245	6.01125	4.7479	6.43227	5.79561	5.77955	6.14569	5.58738	5.1598	5.60357	4.55582	5.8708	6.05571	5.67622	5.71289	6.06255	5.88808	5.3979	5.50253	5.74536	5.87552	5.03941	5.45845	5.54021	5.36108	5.58388	5.47014	6.12556	5.33263	6.52587	5.9194	4.72604	5.80021
PIK3R1	2.49782	1.91409	1.90963	1.57645	2.51722	3.20277	1.89622	2.85645	3.49766	1.70027	2.75679	1.76096	2.12307	2.74272	2.87667	1.8415	1.11782	2.57008	2.0974	2.10513	1.95501	3.22999	2.56227	2.60331	1.72139	2.00995	2.65035	2.31658	2.73218	1.74181	2.2158	3.08584	2.89764	2.56534	2.50563	2.79511	2.47585	1.25098	2.98247	2.73217	3.17439	3.1166	2.39166	2.21933	2.65204	1.76194	1.74078	2.08017	2.25573
COG3	2.53109	2.34132	2.8035	3.31453	2.56478	2.4473	2.36821	2.64745	2.87312	2.11665	2.60724	2.36526	2.50445	2.58024	2.49117	3.28342	1.42027	2.76552	2.34873	1.83834	2.87901	3.70581	3.45106	2.69498	2.30326	2.29294	2.79632	2.3235	3.10149	2.49783	2.75047	2.46939	3.28543	2.27339	2.64452	2.69554	2.89957	2.5826	3.01485	2.32749	2.68379	2.44192	2.54546	2.89052	2.29502	2.86865	2.4233	2.67605	1.91482
CLDN7	5.63388	6.31329	6.09548	6.16843	5.8262	6.04354	5.92219	5.62478	5.48328	6.10447	5.41334	6.89124	6.43977	7.04147	6.18529	6.24871	6.0815	6.2358	5.62993	6.01404	5.44246	5.6434	5.72458	6.61457	6.42506	6.47175	4.71172	6.32994	4.76369	6.95441	5.79324	6.41491	4.5531	6.69088	5.45835	5.58063	7.31651	5.59075	5.09986	5.29682	5.23925	5.58096	5.53156	5.84976	6.21364	6.10411	7.18989	6.3901	7.78525
CDKN1A	4.96996	5.982	5.03333	3.51588	5.03351	5.39809	2.15589	5.83782	5.66252	5.10003	5.06327	4.68121	6.19331	5.50604	4.50364	4.70497	5.09804	5.45437	5.81545	5.30159	4.28413	5.26559	4.90707	4.06726	4.70648	4.77397	4.95797	5.17408	5.92223	4.72973	4.95453	6.55146	4.01778	3.71543	5.30405	4.9423	6.15005	5.2853	3.78361	5.41296	5.17784	4.69677	5.65991	4.81681	6.3495	4.63575	5.97937	4.54525	4.73027
EIF4E	1.8661	2.02787	2.3174	1.51324	1.81586	1.47353	2.49145	1.87864	1.52262	1.01966	1.32906	1.64779	1.84688	1.41691	1.67456	2.15667	1.39033	1.97624	1.89358	2.4077	1.5197	2.54964	1.75165	1.58995	1.45383	1.59188	1.19335	2.16264	1.85336	1.91275	1.40176	1.78532	1.85959	1.53656	1.74997	1.79198	1.95704	1.28643	1.49939	1.39936	1.31934	1.61948	2.21923	2.22751	1.84552	3.20339	2.18657	2.59742	1.73502
SMAD3	3.12969	4.12458	2.76736	3.47171	4.18851	3.1508	1.58715	3.32359	2.83434	2.67717	3.47048	2.63239	3.31979	3.80605	2.61604	4.62808	3.63785	2.72047	3.51749	2.24695	2.61751	2.22514	3.60652	3.15823	4.05455	2.4431	2.37274	3.0021	3.90649	3.75748	3.08883	2.84004	2.43751	2.69487	3.33732	3.21511	3.24074	3.82968	3.41409	2.74246	3.15555	3.41203	4.90694	4.04718	3.23148	2.60453	4.02049	3.4891	3.61148
PDCD4	3.78562	3.0716	2.59348	4.88972	3.81243	3.76654	4.90509	4.59281	4.77223	2.48067	3.67822	3.99549	3.73344	3.0521	3.16308	3.40233	2.97717	3.58121	3.92285	2.75645	4.06728	3.92148	4.38895	3.26629	4.14908	3.36696	3.66045	3.37228	3.9321	3.26144	3.46252	4.55299	3.53383	4.10368	3.58794	4.01888	4.55662	3.96939	4.19351	3.56768	4.10689	4.09349	3.4975	4.65669	3.57406	3.19622	4.43141	3.18968	3.59862
BCL2L1	5.61932	6.38486	4.6696	5.67251	5.26814	5.43607	6.25843	5.85245	4.93523	5.32812	6.01269	5.51199	6.11909	4.96082	4.7049	5.6722	5.289	5.38298	4.70954	5.80202	4.34874	4.57044	5.14423	4.78647	4.48923	5.8796	5.02307	5.63654	5.73008	6.17362	5.5106	4.85654	4.43302	4.44583	4.963	4.83989	5.1589	5.86429	4.6339	5.4086	5.1136	5.48511	5.8128	5.35978	5.84128	5.55133	4.89795	4.99847	5.04744
TSC1	2.71653	1.47521	1.80019	2.1507	2.19463	2.39282	2.77259	1.61114	2.65928	1.95104	2.34612	2.29766	2.33748	2.14981	1.98993	1.96593	1.67561	2.30644	2.2786	1.21341	1.89885	2.57427	2.58114	2.81816	2.02675	1.84388	3.65098	1.89635	2.24492	1.78524	1.68185	2.0829	2.322	2.16158	2.35434	2.43708	2.16452	2.85453	2.39849	2.68688	2.62711	1.93514	2.41568	1.82966	1.58023	2.08755	1.82889	2.17815	1.78881
CCND1	6.23328	6.44645	6.96113	7.46256	4.75533	5.54922	2.3859	6.86172	6.40238	5.49052	5.44806	6.94915	4.53341	6.31933	7.0696	6.27792	4.1146	7.3314	6.44343	4.1743	5.7868	5.74534	5.35411	6.10532	6.57171	5.04231	1.7641	5.69572	7.14295	6.41439	5.53009	5.27911	7.06851	5.20606	5.96112	6.77558	5.83479	6.06926	5.67155	4.09887	5.37819	5.56583	7.79981	6.04472	5.94211	6.17795	5.6091	2.28237	4.90494
[truncated: 477 more columns]

## Sheet: table S6
Table S6.The p-value of the non-phosphorylated proteins with a differential translation efficiency
gene	pval
ANNEXIN1	0.00336546
AR	0.00057558
BECLIN	0.0315318
TIGAR	0.0355162
CYCLINB1	0.00918501
PDL1	0.0355162
DVL3	0.0183863
MIG6	0.00643458
FIBRONECTIN	0.0236974
FOXM1	0.044784
IGFBP2	0.00288159
MSH6	0.0334733
PDCD4	0.0309064
CRAF	0.0465117
SYK	0.0262761

## Sheet: table S7
Table S7.The p-value of the non-phosphorylated proteins with a differential protein level
gene	pval
AR	0.0104683
BECLIN	0.0309568
CYCLINB1	0.0315759
DVL3	0.0238099
FIBRONECTIN	0.0348331
IGFBP2	0.0170139
IRS1	0.0274568
MIG6	0.0020656
P53	0.0258387
SYK	0.0274568
PDCD4	0.0362135
TIGAR	0.0376415
XBP1	0.0258387
ANNEXIN1	0.00223589
PDL1	0.00933846

## Sheet: table S8
Table S8.The upregulated pathways in the KRAS/TP53-mut group
NAME	GS<br> follow link to MSigDB	GS DETAILS	SIZE	ES	NES	NOM p-val	FDR q-val	FWER p-val	RANK AT MAX	LEADING EDGE
KEGG_SPLICEOSOME	KEGG_SPLICEOSOME	Details ...	127	0.599413	2.08062	0.0152672	0.044019	0.043	14706	tags=62%, list=27%, signal=85%
KEGG_CELL_CYCLE	KEGG_CELL_CYCLE	Details ...	124	0.674375	2.03169	0	0.043403	0.072	3732	tags=43%, list=7%, signal=46%
KEGG_RNA_DEGRADATION	KEGG_RNA_DEGRADATION	Details ...	59	0.539303	2.0263	0.00625	0.0300168	0.076	9745	tags=42%, list=18%, signal=51%
KEGG_HOMOLOGOUS_RECOMBINATION	KEGG_HOMOLOGOUS_RECOMBINATION	Details ...	28	0.794246	1.99211	0	0.0318954	0.094	6251	tags=64%, list=11%, signal=72%
KEGG_OOCYTE_MEIOSIS	KEGG_OOCYTE_MEIOSIS	Details ...	113	0.486955	1.95376	0	0.0367963	0.123	4625	tags=28%, list=8%, signal=31%
KEGG_UBIQUITIN_MEDIATED_PROTEOLYSIS	KEGG_UBIQUITIN_MEDIATED_PROTEOLYSIS	Details ...	135	0.445166	1.89354	0.015534	0.0559685	0.186	5282	tags=27%, list=10%, signal=30%
KEGG_PATHOGENIC_ESCHERICHIA_COLI_INFECTION	KEGG_PATHOGENIC_ESCHERICHIA_COLI_INFECTION	Details ...	56	0.522001	1.84967	0.012	0.0747986	0.248	10936	tags=46%, list=20%, signal=58%
KEGG_BASAL_TRANSCRIPTION_FACTORS	KEGG_BASAL_TRANSCRIPTION_FACTORS	Details ...	35	0.539003	1.84318	0.0122699	0.0691862	0.26	13358	tags=49%, list=24%, signal=64%
KEGG_PROGESTERONE_MEDIATED_OOCYTE_MATURATION	KEGG_PROGESTERONE_MEDIATED_OOCYTE_MATURATION	Details ...	85	0.498963	1.79855	0.0143149	0.0898033	0.332	4686	tags=28%, list=8%, signal=31%
KEGG_NUCLEOTIDE_EXCISION_REPAIR	KEGG_NUCLEOTIDE_EXCISION_REPAIR	Details ...	44	0.563705	1.79245	0.0152672	0.0851984	0.344	7738	tags=39%, list=14%, signal=45%
KEGG_MISMATCH_REPAIR	KEGG_MISMATCH_REPAIR	Details ...	23	0.708746	1.76859	0.0120724	0.0937362	0.378	5440	tags=48%, list=10%, signal=53%
KEGG_DNA_REPLICATION	KEGG_DNA_REPLICATION	Details ...	36	0.757275	1.7675	0.0214008	0.0868183	0.379	5440	tags=61%, list=10%, signal=68%
KEGG_PYRIMIDINE_METABOLISM	KEGG_PYRIMIDINE_METABOLISM	Details ...	98	0.495376	1.7184	0.0267686	0.112685	0.457	4620	tags=30%, list=8%, signal=32%
KEGG_BLADDER_CANCER	KEGG_BLADDER_CANCER	Details ...	42	0.518292	1.69754	0.0298211	0.120548	0.494	6213	tags=36%, list=11%, signal=40%
KEGG_THYROID_CANCER	KEGG_THYROID_CANCER	Details ...	29	0.499461	1.68432	0.0336634	0.123996	0.517	6213	tags=34%, list=11%, signal=39%
KEGG_RIG_I_LIKE_RECEPTOR_SIGNALING_PATHWAY	KEGG_RIG_I_LIKE_RECEPTOR_SIGNALING_PATHWAY	Details ...	70	0.44749	1.5875	0.0494506	0.213714	0.672	7730	tags=31%, list=14%, signal=37%
KEGG_BASE_EXCISION_REPAIR	KEGG_BASE_EXCISION_REPAIR	Details ...	35	0.567585	1.56968	0.0678295	0.221932	0.697	1379	tags=26%, list=2%, signal=26%
KEGG_PANCREATIC_CANCER	KEGG_PANCREATIC_CANCER	Details ...	69	0.452445	1.5448	0.0722892	0.237451	0.726	4122	tags=23%, list=7%, signal=25%
KEGG_GLIOMA	KEGG_GLIOMA	Details ...	65	0.436773	1.50889	0.0903614	0.269544	0.764	4312	tags=25%, list=8%, signal=27%
KEGG_ADHERENS_JUNCTION	KEGG_ADHERENS_JUNCTION	Details ...	73	0.449128	1.5	0.0931174	0.267274	0.771	10528	tags=41%, list=19%, signal=51%
KEGG_SNARE_INTERACTIONS_IN_VESICULAR_TRANSPORT	KEGG_SNARE_INTERACTIONS_IN_VESICULAR_TRANSPORT		38	0.384772	1.47548	0.0599251	0.285962	0.806	5941	tags=24%, list=11%, signal=27%
KEGG_NON_SMALL_CELL_LUNG_CANCER	KEGG_NON_SMALL_CELL_LUNG_CANCER		54	0.430013	1.43598	0.122449	0.324927	0.841	4312	tags=26%, list=8%, signal=28%
KEGG_CHRONIC_MYELOID_LEUKEMIA	KEGG_CHRONIC_MYELOID_LEUKEMIA		72	0.409845	1.43104	0.135294	0.318578	0.851	8698	tags=32%, list=16%, signal=38%
KEGG_ERBB_SIGNALING_PATHWAY	KEGG_ERBB_SIGNALING_PATHWAY		87	0.384437	1.42182	0.101594	0.318378	0.855	7933	tags=32%, list=14%, signal=38%
KEGG_PROTEASOME	KEGG_PROTEASOME		46	0.538324	1.41295	0.206122	0.316153	0.864	13754	tags=52%, list=25%, signal=69%
KEGG_RNA_POLYMERASE	KEGG_RNA_POLYMERASE		29	0.46729	1.41233	0.143713	0.304961	0.864	13454	tags=52%, list=24%, signal=68%
KEGG_SMALL_CELL_LUNG_CANCER	KEGG_SMALL_CELL_LUNG_CANCER		84	0.436287	1.41226	0.141717	0.293727	0.864	10053	tags=36%, list=18%, signal=44%
KEGG_NOTCH_SIGNALING_PATHWAY	KEGG_NOTCH_SIGNALING_PATHWAY		47	0.453715	1.38929	0.148893	0.311025	0.883	8578	tags=40%, list=16%, signal=48%
KEGG_MTOR_SIGNALING_PATHWAY	KEGG_MTOR_SIGNALING_PATHWAY		52	0.377506	1.34305	0.146341	0.363947	0.924	6084	tags=31%, list=11%, signal=35%
KEGG_P53_SIGNALING_PATHWAY	KEGG_P53_SIGNALING_PATHWAY		68	0.415447	1.33759	0.151874	0.359953	0.927	3244	tags=24%, list=6%, signal=25%
KEGG_AXON_GUIDANCE	KEGG_AXON_GUIDANCE		129	0.375492	1.27251	0.194617	0.44397	0.962	5855	tags=26%, list=11%, signal=29%
KEGG_PROSTATE_CANCER	KEGG_PROSTATE_CANCER		89	0.350304	1.25991	0.215447	0.449197	0.966	4312	tags=20%, list=8%, signal=22%
KEGG_CYSTEINE_AND_METHIONINE_METABOLISM	KEGG_CYSTEINE_AND_METHIONINE_METABOLISM		34	0.356212	1.25636	0.171975	0.441178	0.966	8803	tags=38%, list=16%, signal=45%
KEGG_MELANOMA	KEGG_MELANOMA		71	0.358056	1.24769	0.184647	0.441587	0.968	3537	tags=20%, list=6%, signal=21%
KEGG_ACUTE_MYELOID_LEUKEMIA	KEGG_ACUTE_MYELOID_LEUKEMIA		57	0.372033	1.22418	0.252485	0.46604	0.975	4402	tags=23%, list=8%, signal=25%
KEGG_COLORECTAL_CANCER	KEGG_COLORECTAL_CANCER		61	0.357828	1.21633	0.212551	0.464557	0.98	3732	tags=18%, list=7%, signal=19%
KEGG_PURINE_METABOLISM	KEGG_PURINE_METABOLISM		154	0.285135	1.21585	0.177291	0.452765	0.98	4926	tags=19%, list=9%, signal=21%
KEGG_ENDOMETRIAL_CANCER	KEGG_ENDOMETRIAL_CANCER		52	0.351559	1.19519	0.263804	0.472559	0.987	6213	tags=27%, list=11%, signal=30%
KEGG_AMINOACYL_TRNA_BIOSYNTHESIS	KEGG_AMINOACYL_TRNA_BIOSYNTHESIS		22	0.415657	1.19036	0.281853	0.467797	0.988	7969	tags=32%, list=14%, signal=37%
KEGG_ONE_CARBON_POOL_BY_FOLATE	KEGG_ONE_CARBON_POOL_BY_FOLATE		17	0.421295	1.18721	0.257085	0.460766	0.989	4926	tags=35%, list=9%, signal=39%
KEGG_RENAL_CELL_CARCINOMA	KEGG_RENAL_CELL_CARCINOMA		69	0.334835	1.1828	0.277328	0.455935	0.989	5413	tags=20%, list=10%, signal=22%
KEGG_PATHWAYS_IN_CANCER	KEGG_PATHWAYS_IN_CANCER		324	0.304094	1.1481	0.287726	0.496696	0.993	6444	tags=23%, list=12%, signal=26%
KEGG_INSULIN_SIGNALING_PATHWAY	KEGG_INSULIN_SIGNALING_PATHWAY		137	0.278717	1.14236	0.254202	0.4936	0.994	7935	tags=22%, list=14%, signal=26%
KEGG_ENDOCYTOSIS	KEGG_ENDOCYTOSIS		181	0.295911	1.13714	0.323529	0.490234	0.994	7419	tags=24%, list=13%, signal=28%
KEGG_INOSITOL_PHOSPHATE_METABOLISM	KEGG_INOSITOL_PHOSPHATE_METABOLISM		54	0.348661	1.1293	0.336576	0.490747	0.996	6070	tags=33%, list=11%, signal=37%
KEGG_PENTOSE_PHOSPHATE_PATHWAY	KEGG_PENTOSE_PHOSPHATE_PATHWAY		26	0.364402	1.12797	0.3	0.481866	0.996	8358	tags=23%, list=15%, signal=27%
KEGG_RIBOFLAVIN_METABOLISM	KEGG_RIBOFLAVIN_METABOLISM		15	0.364131	1.10069	0.32816	0.512505	0.997	9852	tags=33%, list=18%, signal=41%
KEGG_STARCH_AND_SUCROSE_METABOLISM	KEGG_STARCH_AND_SUCROSE_METABOLISM		52	0.331922	1.09891	0.3	0.504832	0.997	9124	tags=37%, list=17%, signal=44%
KEGG_TIGHT_JUNCTION	KEGG_TIGHT_JUNCTION		132	0.283666	1.09585	0.336694	0.498743	0.997	11941	tags=36%, list=22%, signal=45%
KEGG_DORSO_VENTRAL_AXIS_FORMATION	KEGG_DORSO_VENTRAL_AXIS_FORMATION		24	0.380089	1.08632	0.353945	0.503152	0.997	4423	tags=21%, list=8%, signal=23%
KEGG_REGULATION_OF_ACTIN_CYTOSKELETON	KEGG_REGULATION_OF_ACTIN_CYTOSKELETON		213	0.298847	1.07458	0.357143	0.510723	0.997	5459	tags=21%, list=10%, signal=23%
KEGG_LYSINE_DEGRADATION	KEGG_LYSINE_DEGRADATION		44	0.32479	1.07377	0.386774	0.502067	0.997	5145	tags=27%, list=9%, signal=30%
KEGG_GAP_JUNCTION	KEGG_GAP_JUNCTION		90	0.308778	1.06059	0.378436	0.511033	0.997	7392	tags=23%, list=13%, signal=27%
KEGG_EPITHELIAL_CELL_SIGNALING_IN_HELICOBACTER_PYLORI_INFECTION	KEGG_EPITHELIAL_CELL_SIGNALING_IN_HELICOBACTER_PYLORI_INFECTION		68	0.28247	1.04951	0.398422	0.518007	0.997	8698	tags=26%, list=16%, signal=31%
KEGG_PHOSPHATIDYLINOSITOL_SIGNALING_SYSTEM	KEGG_PHOSPHATIDYLINOSITOL_SIGNALING_SYSTEM		76	0.318333	1.03115	0.404858	0.534159	0.997	10176	tags=39%, list=18%, signal=48%
KEGG_FRUCTOSE_AND_MANNOSE_METABOLISM	KEGG_FRUCTOSE_AND_MANNOSE_METABOLISM		33	0.331115	1.02406	0.428	0.535078	0.997	7703	tags=27%, list=14%, signal=32%
KEGG_GLYOXYLATE_AND_DICARBOXYLATE_METABOLISM	KEGG_GLYOXYLATE_AND_DICARBOXYLATE_METABOLISM		16	0.3712	1.00993	0.440347	0.546618	0.998	14878	tags=44%, list=27%, signal=60%
KEGG_FC_GAMMA_R_MEDIATED_PHAGOCYTOSIS	KEGG_FC_GAMMA_R_MEDIATED_PHAGOCYTOSIS		96	0.301382	1.00055	0.439453	0.551141	0.998	5007	tags=22%, list=9%, signal=24%
KEGG_N_GLYCAN_BIOSYNTHESIS	KEGG_N_GLYCAN_BIOSYNTHESIS		46	0.270264	0.99826	0.456566	0.545295	0.998	8758	tags=30%, list=16%, signal=36%
KEGG_CYTOSOLIC_DNA_SENSING_PATHWAY	KEGG_CYTOSOLIC_DNA_SENSING_PATHWAY		54	0.305352	0.98088	0.465116	0.562493	1	8494	tags=24%, list=15%, signal=28%
KEGG_DRUG_METABOLISM_OTHER_ENZYMES	KEGG_DRUG_METABOLISM_OTHER_ENZYMES		51	0.290755	0.976333	0.451613	0.559331	1	8011	tags=27%, list=15%, signal=32%
KEGG_GALACTOSE_METABOLISM	KEGG_GALACTOSE_METABOLISM		26	0.319773	0.943039	0.515021	0.597346	1	9124	tags=31%, list=17%, signal=37%
KEGG_NEUROTROPHIN_SIGNALING_PATHWAY	KEGG_NEUROTROPHIN_SIGNALING_PATHWAY		126	0.240865	0.921518	0.548902	0.617076	1	8698	tags=21%, list=16%, signal=24%
KEGG_TGF_BETA_SIGNALING_PATHWAY	KEGG_TGF_BETA_SIGNALING_PATHWAY		85	0.261504	0.913226	0.559838	0.619128	1	9366	tags=25%, list=17%, signal=30%
KEGG_VEGF_SIGNALING_PATHWAY	KEGG_VEGF_SIGNALING_PATHWAY		76	0.230016	0.853583	0.644135	0.697804	1	3537	tags=13%, list=6%, signal=14%
KEGG_PENTOSE_AND_GLUCURONATE_INTERCONVERSIONS	KEGG_PENTOSE_AND_GLUCURONATE_INTERCONVERSIONS		28	0.312497	0.845517	0.630542	0.699704	1	9124	tags=32%, list=17%, signal=38%
KEGG_JAK_STAT_SIGNALING_PATHWAY	KEGG_JAK_STAT_SIGNALING_PATHWAY		155	0.243128	0.84117	0.629555	0.695927	1	7085	tags=19%, list=13%, signal=21%
KEGG_AMINO_SUGAR_AND_NUCLEOTIDE_SUGAR_METABOLISM	KEGG_AMINO_SUGAR_AND_NUCLEOTIDE_SUGAR_METABOLISM		43	0.258049	0.835117	0.64486	0.694917	1	11819	tags=33%, list=21%, signal=41%
KEGG_NATURAL_KILLER_CELL_MEDIATED_CYTOTOXICITY	KEGG_NATURAL_KILLER_CELL_MEDIATED_CYTOTOXICITY		132	0.265094	0.827666	0.617021	0.695234	1	8159	tags=20%, list=15%, signal=24%
KEGG_FOCAL_ADHESION	KEGG_FOCAL_ADHESION		199	0.254355	0.796221	0.649299	0.731438	1	10053	tags=28%, list=18%, signal=34%
KEGG_T_CELL_RECEPTOR_SIGNALING_PATHWAY	KEGG_T_CELL_RECEPTOR_SIGNALING_PATHWAY		108	0.243345	0.764359	0.681818	0.76791	1	7187	tags=19%, list=13%, signal=21%
KEGG_TOLL_LIKE_RECEPTOR_SIGNALING_PATHWAY	KEGG_TOLL_LIKE_RECEPTOR_SIGNALING_PATHWAY		102	0.229924	0.743371	0.72844	0.788012	1	8801	tags=22%, list=16%, signal=26%
KEGG_BIOSYNTHESIS_OF_UNSATURATED_FATTY_ACIDS	KEGG_BIOSYNTHESIS_OF_UNSATURATED_FATTY_ACIDS		22	0.243671	0.725177	0.776	0.803091	1	3496	tags=14%, list=6%, signal=15%
KEGG_NOD_LIKE_RECEPTOR_SIGNALING_PATHWAY	KEGG_NOD_LIKE_RECEPTOR_SIGNALING_PATHWAY		62	0.235493	0.707931	0.745631	0.814922	1	7730	tags=19%, list=14%, signal=22%
KEGG_GLYCOSAMINOGLYCAN_BIOSYNTHESIS_HEPARAN_SULFATE	KEGG_GLYCOSAMINOGLYCAN_BIOSYNTHESIS_HEPARAN_SULFATE		26	0.237604	0.699156	0.86157	0.815857	1	5347	tags=19%, list=10%, signal=21%
KEGG_GLYCOSYLPHOSPHATIDYLINOSITOL_GPI_ANCHOR_BIOSYNTHESIS	KEGG_GLYCOSYLPHOSPHATIDYLINOSITOL_GPI_ANCHOR_BIOSYNTHESIS		25	0.227235	0.676296	0.833663	0.832879	1	15690	tags=36%, list=28%, signal=50%
KEGG_ANTIGEN_PROCESSING_AND_PRESENTATION	KEGG_ANTIGEN_PROCESSING_AND_PRESENTATION		81	0.207746	0.600716	0.809524	0.90626	1	2173	tags=9%, list=4%, signal=9%
KEGG_PROTEIN_EXPORT	KEGG_PROTEIN_EXPORT		24	0.185056	0.573877	0.871595	0.918211	1	8349	tags=17%, list=15%, signal=20%

## Sheet: table S9
Table S9.The downregulated pathways in the KRAS/TP53-mut group
NAME	GS<br> follow link to MSigDB	GS DETAILS	SIZE	ES	NES	NOM p-val	FDR q-val	FWER p-val	RANK AT MAX	LEADING EDGE
KEGG_FATTY_ACID_METABOLISM	KEGG_FATTY_ACID_METABOLISM	Details ...	42	-0.699432	-2.17869	0	0.0153177	0.014	8485	tags=62%, list=15%, signal=73%
KEGG_ARACHIDONIC_ACID_METABOLISM	KEGG_ARACHIDONIC_ACID_METABOLISM	Details ...	58	-0.685711	-2.12144	0	0.0167729	0.028	7838	tags=57%, list=14%, signal=66%
KEGG_TRYPTOPHAN_METABOLISM	KEGG_TRYPTOPHAN_METABOLISM	Details ...	39	-0.654015	-2.08157	0	0.019082	0.043	4176	tags=38%, list=8%, signal=42%
KEGG_VALINE_LEUCINE_AND_ISOLEUCINE_DEGRADATION	KEGG_VALINE_LEUCINE_AND_ISOLEUCINE_DEGRADATION	Details ...	44	-0.698065	-2.03776	0	0.0240448	0.067	4262	tags=45%, list=8%, signal=49%
KEGG_PRIMARY_BILE_ACID_BIOSYNTHESIS	KEGG_PRIMARY_BILE_ACID_BIOSYNTHESIS	Details ...	16	-0.737844	-1.99099	0.0019685	0.0312667	0.093	3759	tags=44%, list=7%, signal=47%
KEGG_HISTIDINE_METABOLISM	KEGG_HISTIDINE_METABOLISM	Details ...	29	-0.672255	-1.96065	0.00200803	0.0373449	0.123	7555	tags=62%, list=14%, signal=72%
KEGG_TYROSINE_METABOLISM	KEGG_TYROSINE_METABOLISM	Details ...	42	-0.630507	-1.94194	0.00207039	0.0401619	0.145	7555	tags=52%, list=14%, signal=61%
KEGG_DRUG_METABOLISM_CYTOCHROME_P450	KEGG_DRUG_METABOLISM_CYTOCHROME_P450	Details ...	71	-0.670868	-1.92942	0	0.0402236	0.166	7465	tags=56%, list=14%, signal=65%
KEGG_GLYCOSPHINGOLIPID_BIOSYNTHESIS_GANGLIO_SERIES	KEGG_GLYCOSPHINGOLIPID_BIOSYNTHESIS_GANGLIO_SERIES	Details ...	15	-0.695552	-1.88952	0.00792079	0.053861	0.209	10219	tags=67%, list=19%, signal=82%
KEGG_PROPANOATE_METABOLISM	KEGG_PROPANOATE_METABOLISM	Details ...	33	-0.62222	-1.82329	0.0139721	0.0850639	0.28	4262	tags=48%, list=8%, signal=53%
KEGG_BUTANOATE_METABOLISM	KEGG_BUTANOATE_METABOLISM	Details ...	34	-0.592412	-1.81335	0.008	0.0839736	0.292	6146	tags=44%, list=11%, signal=50%
KEGG_LINOLEIC_ACID_METABOLISM	KEGG_LINOLEIC_ACID_METABOLISM	Details ...	29	-0.648417	-1.81278	0.00549451	0.0771854	0.293	14414	tags=79%, list=26%, signal=107%
KEGG_RETINOL_METABOLISM	KEGG_RETINOL_METABOLISM	Details ...	64	-0.604468	-1.7754	0.00165837	0.0945128	0.337	11502	tags=59%, list=21%, signal=75%
KEGG_ALPHA_LINOLENIC_ACID_METABOLISM	KEGG_ALPHA_LINOLENIC_ACID_METABOLISM	Details ...	19	-0.628502	-1.76049	0.0134875	0.0985199	0.358	14246	tags=74%, list=26%, signal=99%
KEGG_METABOLISM_OF_XENOBIOTICS_BY_CYTOCHROME_P450	KEGG_METABOLISM_OF_XENOBIOTICS_BY_CYTOCHROME_P450	Details ...	69	-0.618075	-1.75438	0.0160428	0.0956653	0.366	11024	tags=59%, list=20%, signal=74%
KEGG_PEROXISOME	KEGG_PEROXISOME	Details ...	78	-0.490021	-1.74448	0.0207039	0.0968461	0.382	3382	tags=23%, list=6%, signal=25%
KEGG_PYRUVATE_METABOLISM	KEGG_PYRUVATE_METABOLISM	Details ...	40	-0.515445	-1.74184	0.0237624	0.0924274	0.386	6146	tags=35%, list=11%, signal=39%
KEGG_GLYCOSAMINOGLYCAN_DEGRADATION	KEGG_GLYCOSAMINOGLYCAN_DEGRADATION	Details ...	21	-0.603042	-1.73402	0.0302419	0.0920615	0.392	15027	tags=67%, list=27%, signal=92%
KEGG_AMYOTROPHIC_LATERAL_SCLEROSIS_ALS	KEGG_AMYOTROPHIC_LATERAL_SCLEROSIS_ALS	Details ...	52	-0.465834	-1.73178	0.003861	0.0887188	0.395	8313	tags=31%, list=15%, signal=36%
KEGG_COMPLEMENT_AND_COAGULATION_CASCADES	KEGG_COMPLEMENT_AND_COAGULATION_CASCADES	Details ...	69	-0.578518	-1.69058	0.0179641	0.112129	0.444	9046	tags=46%, list=16%, signal=55%
KEGG_GLYCINE_SERINE_AND_THREONINE_METABOLISM	KEGG_GLYCINE_SERINE_AND_THREONINE_METABOLISM		31	-0.552098	-1.68068	0.00386847	0.11389	0.461	7476	tags=48%, list=14%, signal=56%
KEGG_GLUTATHIONE_METABOLISM	KEGG_GLUTATHIONE_METABOLISM		49	-0.564083	-1.67258	0.0421941	0.114027	0.473	6989	tags=45%, list=13%, signal=51%
KEGG_PROXIMAL_TUBULE_BICARBONATE_RECLAMATION	KEGG_PROXIMAL_TUBULE_BICARBONATE_RECLAMATION		23	-0.567966	-1.66445	0.00761905	0.115163	0.489	6648	tags=39%, list=12%, signal=44%
KEGG_NEUROACTIVE_LIGAND_RECEPTOR_INTERACTION	KEGG_NEUROACTIVE_LIGAND_RECEPTOR_INTERACTION		271	-0.459527	-1.63648	0.0135593	0.131158	0.543	12714	tags=46%, list=23%, signal=60%
KEGG_PPAR_SIGNALING_PATHWAY	KEGG_PPAR_SIGNALING_PATHWAY		69	-0.480874	-1.62863	0.0132325	0.131917	0.553	9951	tags=41%, list=18%, signal=49%
KEGG_CALCIUM_SIGNALING_PATHWAY	KEGG_CALCIUM_SIGNALING_PATHWAY		177	-0.460256	-1.62611	0.0207939	0.128599	0.555	10728	tags=45%, list=19%, signal=56%
KEGG_BETA_ALANINE_METABOLISM	KEGG_BETA_ALANINE_METABOLISM		22	-0.512244	-1.62426	0.0153846	0.124923	0.557	5525	tags=41%, list=10%, signal=45%
KEGG_INTESTINAL_IMMUNE_NETWORK_FOR_IGA_PRODUCTION	KEGG_INTESTINAL_IMMUNE_NETWORK_FOR_IGA_PRODUCTION		45	-0.678968	-1.62358	0.0615079	0.120879	0.558	10444	tags=62%, list=19%, signal=77%
KEGG_ASTHMA	KEGG_ASTHMA		28	-0.702733	-1.6154	0.0725806	0.122295	0.567	10444	tags=71%, list=19%, signal=88%
KEGG_PHENYLALANINE_METABOLISM	KEGG_PHENYLALANINE_METABOLISM		18	-0.614839	-1.57567	0.0453608	0.147943	0.616	10912	tags=56%, list=20%, signal=69%
KEGG_NITROGEN_METABOLISM	KEGG_NITROGEN_METABOLISM		23	-0.525084	-1.57472	0.0310881	0.143999	0.617	5383	tags=43%, list=10%, signal=48%
KEGG_CARDIAC_MUSCLE_CONTRACTION	KEGG_CARDIAC_MUSCLE_CONTRACTION		79	-0.444912	-1.56998	0.0392562	0.14314	0.622	11285	tags=34%, list=20%, signal=43%
KEGG_ETHER_LIPID_METABOLISM	KEGG_ETHER_LIPID_METABOLISM		33	-0.496365	-1.56799	0.039501	0.140169	0.624	6446	tags=39%, list=12%, signal=45%
KEGG_SYSTEMIC_LUPUS_ERYTHEMATOSUS	KEGG_SYSTEMIC_LUPUS_ERYTHEMATOSUS		56	-0.590581	-1.5619	0.114398	0.140152	0.627	8347	tags=52%, list=15%, signal=61%
KEGG_VASCULAR_SMOOTH_MUSCLE_CONTRACTION	KEGG_VASCULAR_SMOOTH_MUSCLE_CONTRACTION		114	-0.451644	-1.52172	0.065764	0.167439	0.684	8671	tags=41%, list=16%, signal=49%
KEGG_SELENOAMINO_ACID_METABOLISM	KEGG_SELENOAMINO_ACID_METABOLISM		25	-0.468178	-1.5189	0.0528376	0.165501	0.687	7555	tags=40%, list=14%, signal=46%
KEGG_ARGININE_AND_PROLINE_METABOLISM	KEGG_ARGININE_AND_PROLINE_METABOLISM		54	-0.452194	-1.49787	0.0558882	0.179656	0.723	5014	tags=31%, list=9%, signal=35%
KEGG_RENIN_ANGIOTENSIN_SYSTEM	KEGG_RENIN_ANGIOTENSIN_SYSTEM		17	-0.591341	-1.49274	0.0826613	0.178916	0.731	4129	tags=41%, list=7%, signal=44%
KEGG_ALDOSTERONE_REGULATED_SODIUM_REABSORPTION	KEGG_ALDOSTERONE_REGULATED_SODIUM_REABSORPTION		42	-0.461079	-1.48618	0.0745098	0.179625	0.735	6648	tags=40%, list=12%, signal=46%
KEGG_GLYCOLYSIS_GLUCONEOGENESIS	KEGG_GLYCOLYSIS_GLUCONEOGENESIS		62	-0.416628	-1.47103	0.0639098	0.187488	0.758	7404	tags=34%, list=13%, signal=39%
KEGG_HEMATOPOIETIC_CELL_LINEAGE	KEGG_HEMATOPOIETIC_CELL_LINEAGE		85	-0.537293	-1.44086	0.156313	0.209293	0.792	12245	tags=53%, list=22%, signal=68%
KEGG_BASAL_CELL_CARCINOMA	KEGG_BASAL_CELL_CARCINOMA		55	-0.443037	-1.40178	0.112205	0.243544	0.839	4290	tags=25%, list=8%, signal=28%
KEGG_DILATED_CARDIOMYOPATHY	KEGG_DILATED_CARDIOMYOPATHY		89	-0.442925	-1.38949	0.133981	0.250354	0.854	9343	tags=39%, list=17%, signal=47%
KEGG_LONG_TERM_DEPRESSION	KEGG_LONG_TERM_DEPRESSION		70	-0.367454	-1.37003	0.0992509	0.264549	0.869	7313	tags=33%, list=13%, signal=38%
KEGG_HEDGEHOG_SIGNALING_PATHWAY	KEGG_HEDGEHOG_SIGNALING_PATHWAY		56	-0.430274	-1.36098	0.135827	0.268888	0.881	8553	tags=39%, list=15%, signal=46%
KEGG_LYSOSOME	KEGG_LYSOSOME		121	-0.387747	-1.33663	0.220779	0.289644	0.901	10407	tags=33%, list=19%, signal=41%
KEGG_AUTOIMMUNE_THYROID_DISEASE	KEGG_AUTOIMMUNE_THYROID_DISEASE		50	-0.494022	-1.33585	0.201681	0.284424	0.903	14374	tags=52%, list=26%, signal=70%
KEGG_PARKINSONS_DISEASE	KEGG_PARKINSONS_DISEASE		128	-0.397985	-1.31709	0.2569	0.299725	0.916	14823	tags=37%, list=27%, signal=50%
KEGG_OXIDATIVE_PHOSPHORYLATION	KEGG_OXIDATIVE_PHOSPHORYLATION		132	-0.407736	-1.31096	0.259714	0.300174	0.919	17210	tags=45%, list=31%, signal=66%
KEGG_GLYCEROPHOSPHOLIPID_METABOLISM	KEGG_GLYCEROPHOSPHOLIPID_METABOLISM		77	-0.349279	-1.30211	0.129817	0.303498	0.922	6396	tags=27%, list=12%, signal=31%
KEGG_HYPERTROPHIC_CARDIOMYOPATHY_HCM	KEGG_HYPERTROPHIC_CARDIOMYOPATHY_HCM		82	-0.403724	-1.30169	0.168605	0.298205	0.923	8236	tags=33%, list=15%, signal=39%
KEGG_ABC_TRANSPORTERS	KEGG_ABC_TRANSPORTERS		44	-0.421328	-1.29848	0.171429	0.29601	0.924	9981	tags=43%, list=18%, signal=53%
KEGG_CELL_ADHESION_MOLECULES_CAMS	KEGG_CELL_ADHESION_MOLECULES_CAMS		131	-0.432482	-1.27728	0.260606	0.314991	0.932	8236	tags=37%, list=15%, signal=43%
KEGG_RIBOSOME	KEGG_RIBOSOME		88	-0.568653	-1.27205	0.28913	0.314584	0.935	17689	tags=66%, list=32%, signal=97%
KEGG_O_GLYCAN_BIOSYNTHESIS	KEGG_O_GLYCAN_BIOSYNTHESIS		30	-0.444863	-1.26611	0.184265	0.316113	0.939	4632	tags=30%, list=8%, signal=33%
KEGG_LEISHMANIA_INFECTION	KEGG_LEISHMANIA_INFECTION		69	-0.467749	-1.2522	0.292994	0.326995	0.944	8505	tags=39%, list=15%, signal=46%
KEGG_TYPE_II_DIABETES_MELLITUS	KEGG_TYPE_II_DIABETES_MELLITUS		47	-0.383691	-1.24719	0.203571	0.327054	0.951	7181	tags=38%, list=13%, signal=44%
KEGG_ALANINE_ASPARTATE_AND_GLUTAMATE_METABOLISM	KEGG_ALANINE_ASPARTATE_AND_GLUTAMATE_METABOLISM		30	-0.37852	-1.2328	0.193974	0.337686	0.96	4555	tags=33%, list=8%, signal=36%
KEGG_MELANOGENESIS	KEGG_MELANOGENESIS		101	-0.333363	-1.2207	0.191205	0.345544	0.967	12816	tags=42%, list=23%, signal=54%
KEGG_FC_EPSILON_RI_SIGNALING_PATHWAY	KEGG_FC_EPSILON_RI_SIGNALING_PATHWAY		79	-0.351572	-1.20738	0.25102	0.354926	0.97	6215	tags=28%, list=11%, signal=31%
KEGG_SPHINGOLIPID_METABOLISM	KEGG_SPHINGOLIPID_METABOLISM		39	-0.364492	-1.19095	0.266798	0.369457	0.979	10638	tags=41%, list=19%, signal=51%
KEGG_VASOPRESSIN_REGULATED_WATER_REABSORPTION	KEGG_VASOPRESSIN_REGULATED_WATER_REABSORPTION		44	-0.325206	-1.18976	0.256048	0.365245	0.981	15447	tags=45%, list=28%, signal=63%
KEGG_STEROID_HORMONE_BIOSYNTHESIS	KEGG_STEROID_HORMONE_BIOSYNTHESIS		55	-0.396512	-1.18944	0.247078	0.359691	0.981	8568	tags=31%, list=16%, signal=37%
KEGG_ALLOGRAFT_REJECTION	KEGG_ALLOGRAFT_REJECTION		35	-0.529223	-1.18486	0.35041	0.359615	0.981	8347	tags=49%, list=15%, signal=57%
KEGG_LONG_TERM_POTENTIATION	KEGG_LONG_TERM_POTENTIATION		70	-0.301206	-1.17949	0.229091	0.360884	0.982	8671	tags=27%, list=16%, signal=32%
KEGG_ADIPOCYTOKINE_SIGNALING_PATHWAY	KEGG_ADIPOCYTOKINE_SIGNALING_PATHWAY		67	-0.32841	-1.17877	0.257198	0.356371	0.982	7404	tags=27%, list=13%, signal=31%
KEGG_PORPHYRIN_AND_CHLOROPHYLL_METABOLISM	KEGG_PORPHYRIN_AND_CHLOROPHYLL_METABOLISM		40	-0.39702	-1.16882	0.271795	0.363462	0.988	13430	tags=50%, list=24%, signal=66%
KEGG_ALZHEIMERS_DISEASE	KEGG_ALZHEIMERS_DISEASE		166	-0.293984	-1.14788	0.314159	0.383547	0.991	14845	tags=37%, list=27%, signal=51%
KEGG_WNT_SIGNALING_PATHWAY	KEGG_WNT_SIGNALING_PATHWAY		151	-0.289445	-1.13758	0.302187	0.390371	0.993	4512	tags=20%, list=8%, signal=22%
KEGG_GLYCEROLIPID_METABOLISM	KEGG_GLYCEROLIPID_METABOLISM		49	-0.319828	-1.11062	0.293561	0.418719	0.994	8768	tags=35%, list=16%, signal=41%
KEGG_GNRH_SIGNALING_PATHWAY	KEGG_GNRH_SIGNALING_PATHWAY		101	-0.295591	-1.10457	0.339844	0.420829	0.994	8657	tags=27%, list=16%, signal=32%
KEGG_VIBRIO_CHOLERAE_INFECTION	KEGG_VIBRIO_CHOLERAE_INFECTION		54	-0.287881	-1.09625	0.340637	0.425123	0.995	9471	tags=28%, list=17%, signal=33%
KEGG_PRION_DISEASES	KEGG_PRION_DISEASES		35	-0.370072	-1.08108	0.391919	0.438953	0.995	8628	tags=26%, list=16%, signal=30%
KEGG_OTHER_GLYCAN_DEGRADATION	KEGG_OTHER_GLYCAN_DEGRADATION		16	-0.397717	-1.07806	0.359316	0.436926	0.995	10219	tags=44%, list=19%, signal=54%
KEGG_GRAFT_VERSUS_HOST_DISEASE	KEGG_GRAFT_VERSUS_HOST_DISEASE		37	-0.485054	-1.06647	0.449304	0.446795	0.996	7814	tags=38%, list=14%, signal=44%
KEGG_TYPE_I_DIABETES_MELLITUS	KEGG_TYPE_I_DIABETES_MELLITUS		41	-0.421294	-1.05329	0.425926	0.459625	0.997	7814	tags=39%, list=14%, signal=45%
KEGG_CYTOKINE_CYTOKINE_RECEPTOR_INTERACTION	KEGG_CYTOKINE_CYTOKINE_RECEPTOR_INTERACTION		263	-0.334454	-1.04535	0.39	0.463632	0.998	10164	tags=32%, list=18%, signal=39%
KEGG_MAPK_SIGNALING_PATHWAY	KEGG_MAPK_SIGNALING_PATHWAY		266	-0.258952	-1.03444	0.380117	0.472038	0.998	7396	tags=22%, list=13%, signal=25%
KEGG_NICOTINATE_AND_NICOTINAMIDE_METABOLISM	KEGG_NICOTINATE_AND_NICOTINAMIDE_METABOLISM		24	-0.3116	-1.00781	0.456914	0.501894	1	2908	tags=17%, list=5%, signal=18%
KEGG_ARRHYTHMOGENIC_RIGHT_VENTRICULAR_CARDIOMYOPATHY_ARVC	KEGG_ARRHYTHMOGENIC_RIGHT_VENTRICULAR_CARDIOMYOPATHY_ARVC		74	-0.319926	-1.00283	0.427466	0.502395	1	8236	tags=30%, list=15%, signal=35%
KEGG_B_CELL_RECEPTOR_SIGNALING_PATHWAY	KEGG_B_CELL_RECEPTOR_SIGNALING_PATHWAY		75	-0.318756	-0.980929	0.459514	0.527033	1	8034	tags=29%, list=15%, signal=34%
KEGG_CITRATE_CYCLE_TCA_CYCLE	KEGG_CITRATE_CYCLE_TCA_CYCLE		31	-0.311355	-0.97675	0.439425	0.526958	1	14008	tags=42%, list=25%, signal=56%
KEGG_GLYCOSAMINOGLYCAN_BIOSYNTHESIS_KERATAN_SULFATE	KEGG_GLYCOSAMINOGLYCAN_BIOSYNTHESIS_KERATAN_SULFATE		15	-0.369304	-0.976345	0.459082	0.521139	1	8816	tags=40%, list=16%, signal=48%
KEGG_REGULATION_OF_AUTOPHAGY	KEGG_REGULATION_OF_AUTOPHAGY		35	-0.254155	-0.968382	0.52957	0.526168	1	4658	tags=14%, list=8%, signal=16%
KEGG_HUNTINGTONS_DISEASE	KEGG_HUNTINGTONS_DISEASE		181	-0.239126	-0.954436	0.520343	0.539377	1	14847	tags=33%, list=27%, signal=45%
KEGG_OLFACTORY_TRANSDUCTION	KEGG_OLFACTORY_TRANSDUCTION		385	-0.218143	-0.952491	0.563218	0.535948	1	16013	tags=25%, list=29%, signal=36%
KEGG_GLYCOSAMINOGLYCAN_BIOSYNTHESIS_CHONDROITIN_SULFATE	KEGG_GLYCOSAMINOGLYCAN_BIOSYNTHESIS_CHONDROITIN_SULFATE		22	-0.34248	-0.948025	0.50303	0.535972	1	4928	tags=23%, list=9%, signal=25%
KEGG_PANTOTHENATE_AND_COA_BIOSYNTHESIS	KEGG_PANTOTHENATE_AND_COA_BIOSYNTHESIS		16	-0.311437	-0.937051	0.529297	0.544754	1	8639	tags=31%, list=16%, signal=37%
KEGG_LEUKOCYTE_TRANSENDOTHELIAL_MIGRATION	KEGG_LEUKOCYTE_TRANSENDOTHELIAL_MIGRATION		116	-0.283839	-0.936373	0.505906	0.53944	1	9788	tags=30%, list=18%, signal=37%
KEGG_VIRAL_MYOCARDITIS	KEGG_VIRAL_MYOCARDITIS		68	-0.317831	-0.93191	0.512295	0.539463	1	7814	tags=29%, list=14%, signal=34%
KEGG_ASCORBATE_AND_ALDARATE_METABOLISM	KEGG_ASCORBATE_AND_ALDARATE_METABOLISM		25	-0.371705	-0.893812	0.584874	0.586804	1	5743	tags=24%, list=10%, signal=27%
KEGG_PRIMARY_IMMUNODEFICIENCY	KEGG_PRIMARY_IMMUNODEFICIENCY		35	-0.378267	-0.855611	0.628627	0.635301	1	7149	tags=29%, list=13%, signal=33%
KEGG_TERPENOID_BACKBONE_BIOSYNTHESIS	KEGG_TERPENOID_BACKBONE_BIOSYNTHESIS		15	-0.338244	-0.846868	0.598778	0.640933	1	10112	tags=33%, list=18%, signal=41%
KEGG_MATURITY_ONSET_DIABETES_OF_THE_YOUNG	KEGG_MATURITY_ONSET_DIABETES_OF_THE_YOUNG		25	-0.324939	-0.834971	0.667219	0.651166	1	14858	tags=52%, list=27%, signal=71%
KEGG_TASTE_TRANSDUCTION	KEGG_TASTE_TRANSDUCTION		51	-0.288692	-0.804456	0.78871	0.687523	1	2985	tags=14%, list=5%, signal=14%
KEGG_APOPTOSIS	KEGG_APOPTOSIS		87	-0.22414	-0.795163	0.666667	0.694148	1	13473	tags=34%, list=24%, signal=46%
KEGG_GLYCOSPHINGOLIPID_BIOSYNTHESIS_LACTO_AND_NEOLACTO_SERIES	KEGG_GLYCOSPHINGOLIPID_BIOSYNTHESIS_LACTO_AND_NEOLACTO_SERIES		26	-0.25775	-0.772525	0.773006	0.718423	1	12530	tags=38%, list=23%, signal=50%
KEGG_CHEMOKINE_SIGNALING_PATHWAY	KEGG_CHEMOKINE_SIGNALING_PATHWAY		188	-0.241363	-0.762215	0.693416	0.725446	1	6215	tags=19%, list=11%, signal=21%
KEGG_ECM_RECEPTOR_INTERACTION	KEGG_ECM_RECEPTOR_INTERACTION		84	-0.26887	-0.722487	0.747534	0.770682	1	5607	tags=23%, list=10%, signal=25%
KEGG_STEROID_BIOSYNTHESIS	KEGG_STEROID_BIOSYNTHESIS		17	-0.312906	-0.721745	0.772541	0.763992	1	7590	tags=24%, list=14%, signal=27%

## Sheet: table S10
Table S10. clinicopathologic characteristics of lung cancer patients stratified by median H-score of YTHDF1.
Variables		Overall	YTHDF1		P
			High	low
Gender
Male		32	15	17	0.497
Female		38	22	16
Age (years)		60.81	59.65	62.12	0.314
Smoking
Yes		32	16	16	0.842
No		38	21	17
Tumor size (cm)		2.5	4.2	2.25	0.323
Lymph node metastasis
Yes		54	27	27	0.552
No		16	10	6
Differentiation
Low		24	13	11	0.347
Median		28	17	11
High		18	7	11
TNM
I		35	16	19	0.369
II		25	14	11
III-IV		10	7	3
Clinical stage
I		39	14	25	0.005
II		15	12	3
III		16	11	5
Mutation
Wild-type		11	3	8	0.02
KRAS-mut		18	8	10
TP53-mut		18	8	10
KRAS/TP53-mut		23	18	5
